# Supplementary material for: Bis[O-isopropyl (4-eth­oxy­phen­yl)dithio­phospho­nato-κ2 S,S′]lead(II)
Source: Acta Crystallogr Sect E Struct Rep Online. 2012 Nov 17;68(Pt 12):m1502. doi: 10.1107/S1600536812046818 (PMC3588753; doi:10.1107/S1600536812046818)
Supplement: Supplementary file 2 [file e-68-m1502-Isup2.hkl]

# 
# h,k,l, Fc-squared, Fo-squared, sigma(Fo-squared) and status flag 
# 
data_I
_shelx_title ' ss02p1b in P-1' 
_shelx_refln_list_code          4 
_shelx_F_calc_maximum      223.96 
_exptl_crystal_F_000       744.00 
_reflns_d_resolution_high  0.7476 
 
loop_ 
 _symmetry_equiv_pos_as_xyz 
 'x, y, z' 
 '-x, -y, -z' 
 
_cell_length_a    10.2092 
_cell_length_b    11.7016 
_cell_length_c    12.9915 
_cell_angle_alpha  89.297 
_cell_angle_beta   85.016 
_cell_angle_gamma  69.034 
 
_shelx_F_squared_multiplier     1.000 
 
loop_ 
 _refln_index_h 
 _refln_index_k 
 _refln_index_l 
 _refln_F_squared_calc 
 _refln_F_squared_meas 
 _refln_F_squared_sigma 
 _refln_observed_status 
   1   0   0    41066.80    36882.65    797.77 o 
   2   0   0      187.34      205.60      6.92 o 
   3   0   0    13608.06    13526.30    100.37 o 
   4   0   0     2494.49     2628.78     32.92 o 
   5   0   0      695.17      718.98     26.11 o 
   6   0   0     3337.44     3432.64     43.09 o 
   7   0   0     4391.54     4417.80     63.33 o 
   8   0   0     7564.06     7485.06    110.22 o 
   9   0   0     3470.00     3336.98     73.47 o 
  10   0   0      296.48      295.82     32.68 o 
  11   0   0       30.00       24.98     26.76 o 
  12   0   0       17.24       17.60     36.71 o 
 -12   1   0     1238.03     1168.19    102.57 o 
 -11   1   0      672.69      578.22     75.25 o 
 -10   1   0      206.75      236.98     48.28 o 
  -9   1   0       29.97       17.60     22.15 o 
  -8   1   0     1635.47     1719.51     46.43 o 
  -7   1   0     5775.43     5741.12     75.55 o 
  -6   1   0     7346.48     7202.85     70.54 o 
  -5   1   0    18359.66    18669.02    136.38 o 
  -4   1   0     1284.59     1292.74     21.15 o 
  -3   1   0     6233.44     6271.22     56.65 o 
  -2   1   0    11372.67    10846.12     84.45 o 
  -1   1   0      517.40      555.29     17.74 o 
   0   1   0    15563.99    15802.17    395.39 o 
   2   1   0    20815.63    19957.33    155.54 o 
   3   1   0     6868.43     6588.53     54.91 o 
   4   1   0    10361.10    10086.95     82.58 o 
   5   1   0     2663.59     2637.40     33.12 o 
   6   1   0       33.31       39.92     10.59 o 
   7   1   0      364.61      402.45     21.57 o 
   8   1   0     1861.03     1853.60     50.51 o 
   9   1   0     4499.41     4621.96     87.52 o 
  10   1   0     3236.21     3175.00     74.94 o 
  11   1   0     2028.73     2013.61     80.82 o 
  12   1   0     1110.83     1089.59     61.67 o 
 -11   2   0      686.01      681.91     82.41 o 
 -10   2   0      245.34      195.13     54.54 o 
  -9   2   0      308.89      307.84     33.89 o 
  -8   2   0       99.44      123.64     20.24 o 
  -7   2   0       93.16       91.57     16.88 o 
  -6   2   0     5288.76     5398.37     62.60 o 
  -5   2   0    17093.43    17044.15    127.58 o 
  -4   2   0     8770.72     8385.19     72.95 o 
  -3   2   0     1060.64      950.41     18.05 o 
  -2   2   0     1502.08     1627.48     19.71 o 
  -1   2   0     6256.36     6786.19     77.79 o 
   0   2   0     1695.78     1812.42     35.66 o 
   1   2   0      864.59      923.58     17.15 o 
   2   2   0    11710.06    10850.39    134.25 o 
   3   2   0     8852.62     8193.20     65.09 o 
   4   2   0     3897.45     3768.31     43.05 o 
   5   2   0     3182.61     3179.22     37.45 o 
   6   2   0      478.77      508.53     17.64 o 
   7   2   0       12.09       -6.99     11.83 o 
   8   2   0      308.58      352.84     24.40 o 
   9   2   0      880.74      882.63     41.92 o 
  10   2   0     2039.76     2059.93     60.78 o 
  11   2   0     3006.35     3126.57     77.72 o 
  12   2   0     2106.65     2110.58    103.89 o 
  13   2   0      489.89      433.24     81.74 o 
 -11   3   0     1167.07      941.65     92.42 o 
 -10   3   0      921.90      931.14     67.34 o 
  -9   3   0       85.70      104.07     51.54 o 
  -8   3   0       69.33       47.50     26.12 o 
  -7   3   0      495.54      446.39     24.23 o 
  -6   3   0      339.57      338.55     20.32 o 
  -5   3   0     8332.43     8385.10     76.28 o 
  -4   3   0    10898.40    11098.58     86.91 o 
  -3   3   0    15668.26    15584.35    114.66 o 
  -2   3   0    14068.26    14147.55     96.94 o 
  -1   3   0     3090.08     3060.47     29.55 o 
   0   3   0    19713.47    20221.71    297.55 o 
   1   3   0      253.80      258.92     10.95 o 
   2   3   0     8060.94     8382.57     78.41 o 
   3   3   0     4328.13     4171.05     41.74 o 
   4   3   0     4229.94     3908.05     39.40 o 
   5   3   0    10454.80     9648.31     89.96 o 
   6   3   0     7866.89     7774.92     76.44 o 
   7   3   0      332.50      354.90     19.19 o 
   8   3   0      226.79      284.29     27.87 o 
   9   3   0      237.46      240.99     23.78 o 
  10   3   0     1073.83      979.64     44.50 o 
  11   3   0     2022.18     1898.42     78.18 o 
  12   3   0     1213.80     1194.25     99.85 o 
  13   3   0     1007.91     1062.86     71.16 o 
 -11   4   0      734.32      846.76     91.07 o 
 -10   4   0     3092.00     3003.12    109.54 o 
  -9   4   0      863.94      889.39     63.75 o 
  -8   4   0      158.68      126.72     30.42 o 
  -7   4   0     1288.65     1264.39     90.24 o 
  -6   4   0      417.16      406.14     26.33 o 
  -5   4   0      201.67      200.42     14.56 o 
  -4   4   0     4874.23     4892.41     57.07 o 
  -3   4   0    24842.00    25798.88    179.36 o 
  -2   4   0    26428.62    27220.30    185.41 o 
  -1   4   0    14714.82    15301.92    124.24 o 
   0   4   0    12283.92    12737.36    126.40 o 
   1   4   0    18118.39    18575.72    240.24 o 
   2   4   0     2003.72     1898.42     26.81 o 
   3   4   0     2014.25     2133.59     31.08 o 
   4   4   0      488.72      505.48     13.86 o 
   5   4   0     2946.63     2859.94     40.70 o 
   6   4   0    20160.61    19457.64    159.35 o 
   7   4   0    10300.53    10153.08    136.72 o 
   8   4   0     1595.61     1638.10     36.57 o 
   9   4   0     2376.57     2415.07     53.28 o 
  10   4   0      857.13      866.80     45.86 o 
  11   4   0       69.55       75.38     32.89 o 
  12   4   0      422.47      464.22     52.64 o 
  13   4   0      466.53      487.71     55.23 o 
 -10   5   0      906.71      749.39     67.70 o 
  -9   5   0     2434.21     2493.46     97.74 o 
  -8   5   0     1741.79     1735.66     57.82 o 
  -7   5   0     2714.17     2826.71     87.93 o 
  -6   5   0     4525.14     4369.23     69.54 o 
  -5   5   0     2665.03     2668.39     47.65 o 
  -4   5   0     1108.50     1108.03     26.48 o 
  -3   5   0       22.22       44.06      8.46 o 
  -2   5   0     4167.64     4101.37     38.96 o 
  -1   5   0     9518.67     9584.08    119.76 o 
   0   5   0     8352.84     8413.85    125.45 o 
   1   5   0    19334.54    19987.07    276.87 o 
   2   5   0    22785.26    23094.79    358.33 o 
   3   5   0      298.97      270.42     10.77 o 
   4   5   0      290.25      336.27     11.58 o 
   5   5   0      170.97      177.87     11.43 o 
   6   5   0     1919.67     2015.53     33.87 o 
   7   5   0     9011.08     9024.25     97.97 o 
   8   5   0     8444.36     8442.86    105.44 o 
   9   5   0     3613.99     3625.02     70.92 o 
  10   5   0     4192.68     4178.31     98.45 o 
  11   5   0     2608.97     2726.11    126.72 o 
  12   5   0      303.89      309.83     44.20 o 
  13   5   0       33.38      -16.38     39.18 o 
  -9   6   0      268.00      231.04     38.76 o 
  -8   6   0     2163.97     2120.52     65.03 o 
  -7   6   0     2955.32     2998.55    103.23 o 
  -6   6   0     4306.72     4247.91     71.16 o 
  -5   6   0     6493.48     6263.64     79.28 o 
  -4   6   0     5785.53     5937.59     91.06 o 
  -3   6   0     5752.62     5859.94     64.35 o 
  -2   6   0     1860.71     1910.63     32.73 o 
  -1   6   0       86.99       83.85      8.49 o 
   0   6   0      696.62      674.23     15.68 o 
   1   6   0     3178.34     3262.20     63.16 o 
   2   6   0     7896.67     8048.30     97.47 o 
   3   6   0    13128.70    13316.06    144.64 o 
   4   6   0     1314.67     1319.94     20.01 o 
   5   6   0      514.68      524.53     16.70 o 
   6   6   0     1083.52     1106.41     27.80 o 
   7   6   0      461.39      486.61     23.46 o 
   8   6   0     3578.04     3574.74     60.91 o 
   9   6   0     2713.78     2628.52     63.49 o 
  10   6   0      996.81     1036.49     46.91 o 
  11   6   0     2216.52     2231.94    105.60 o 
  12   6   0     1724.78     1582.81     86.77 o 
  13   6   0      166.38      143.35     47.42 o 
  -9   7   0      224.62      231.90     38.64 o 
  -8   7   0        6.85       39.47     25.98 o 
  -7   7   0      491.32      460.90     28.83 o 
  -6   7   0     1275.07     1295.43     37.77 o 
  -5   7   0     2462.50     2486.16     45.02 o 
  -4   7   0     6519.39     6414.56     88.84 o 
  -3   7   0     7526.24     7681.54     97.79 o 
  -2   7   0     3825.31     3666.57     61.79 o 
  -1   7   0      494.36      499.22     20.00 o 
   0   7   0        0.39       -5.53      6.40 o 
   1   7   0      233.85      276.11     11.99 o 
   2   7   0     1012.42      994.39     31.23 o 
   3   7   0     7022.82     7003.19    114.18 o 
   4   7   0    10958.25    11203.86    158.87 o 
   5   7   0     3621.66     3812.41     57.19 o 
   6   7   0     2144.48     2211.40     38.99 o 
   7   7   0     1028.49     1007.91     31.49 o 
   8   7   0      744.44      760.07     32.82 o 
   9   7   0      602.02      616.08     33.49 o 
  10   7   0      172.99      179.30     29.00 o 
  11   7   0     1110.93     1050.60    103.89 o 
  12   7   0     1402.01     1413.74     68.32 o 
  13   7   0      687.39      596.51     64.36 o 
  -8   8   0      387.56      330.09     27.94 o 
  -7   8   0       15.18       -9.89     20.34 o 
  -6   8   0        5.06       -4.99     15.23 o 
  -5   8   0      481.52      501.97     20.19 o 
  -4   8   0     1945.52     2119.05     57.07 o 
  -3   8   0     3856.96     3869.00     66.25 o 
  -2   8   0     5950.69     6020.65    144.23 o 
  -1   8   0     6461.79     6536.37     83.72 o 
   0   8   0     1222.24     1219.54     22.43 o 
   1   8   0      268.00      278.54     11.44 o 
   2   8   0       11.11       30.64      8.35 o 
   3   8   0     3225.88     3200.53     46.65 o 
   4   8   0     7266.99     7017.36    129.50 o 
   5   8   0     6126.66     6099.84     70.70 o 
   6   8   0     6966.60     6762.97     81.97 o 
   7   8   0     5860.02     5572.85     80.07 o 
   8   8   0     1337.66     1439.50     42.31 o 
   9   8   0      127.92      119.75     22.43 o 
  10   8   0      181.13      157.84     28.46 o 
  11   8   0       31.58      -15.48     25.36 o 
  12   8   0      182.93      205.00     38.44 o 
  13   8   0      483.62      402.73     56.08 o 
  -7   9   0      807.57      845.15     56.21 o 
  -6   9   0      217.82      208.54     35.98 o 
  -5   9   0      277.64      272.35     31.10 o 
  -4   9   0      152.32      160.69     25.58 o 
  -3   9   0      996.69      990.65     41.07 o 
  -2   9   0     2201.50     2264.97     54.56 o 
  -1   9   0     6554.54     6527.93    111.47 o 
   0   9   0     5582.35     5656.17     94.43 o 
   1   9   0     1236.06     1246.83     25.80 o 
   2   9   0      124.30      124.50     10.58 o 
   3   9   0       34.55       46.16      8.43 o 
   4   9   0     1225.06     1215.52     28.65 o 
   5   9   0     2627.77     2534.04     45.69 o 
   6   9   0     2187.94     2070.42     53.20 o 
   7   9   0     6604.58     6471.20    135.61 o 
   8   9   0     9785.54     9411.94    178.75 o 
   9   9   0     3766.69     3847.12     76.54 o 
  10   9   0       30.83       -2.28     25.42 o 
  11   9   0        4.03       24.65     33.24 o 
  12   9   0      193.65      207.44     37.66 o 
  13   9   0       36.67       38.52     34.04 o 
  -6  10   0     1974.85     2069.24     76.15 o 
  -5  10   0      897.43      870.97     51.00 o 
  -4  10   0     1036.65     1031.34     48.05 o 
  -3  10   0      325.16      319.38     28.17 o 
  -2  10   0      119.03      102.93     18.09 o 
  -1  10   0      928.93      934.19     29.60 o 
   0  10   0     3076.49     3059.05     70.97 o 
   1  10   0     5672.78     5621.31    127.03 o 
   2  10   0     7251.73     7310.68     93.23 o 
   3  10   0     2881.13     2812.05     65.05 o 
   4  10   0      716.65      694.11     27.14 o 
   5  10   0       78.90       74.06     12.15 o 
   6  10   0      334.81      322.68     18.75 o 
   7  10   0       81.54       71.24     16.72 o 
   8  10   0     1842.49     1750.03     44.64 o 
   9  10   0     5870.53     5930.61    131.34 o 
  10  10   0     1864.93     2013.37     55.63 o 
  11  10   0      223.78      243.82     32.65 o 
  12  10   0       17.81       10.26     29.37 o 
  -5  11   0     1413.60     1440.14     71.67 o 
  -4  11   0      889.31      892.95     45.05 o 
  -3  11   0     1318.43     1348.11     48.04 o 
  -2  11   0      711.64      679.12     30.39 o 
  -1  11   0       54.52       48.52     15.75 o 
   0  11   0       71.93       56.01     15.95 o 
   1  11   0     2291.61     2202.67     48.10 o 
   2  11   0     4674.57     4540.63    132.16 o 
   3  11   0     7124.14     6942.48    186.58 o 
   4  11   0     5585.89     5476.87    169.66 o 
   5  11   0      722.49      729.90     23.31 o 
   6  11   0       36.19       38.83     13.16 o 
   7  11   0      161.83      114.13     17.52 o 
   8  11   0      144.85      149.27     22.61 o 
   9  11   0      297.75      319.35     29.11 o 
  10  11   0     1905.05     1998.14     54.78 o 
  11  11   0      825.64      889.76     46.31 o 
  12  11   0       58.53       23.53     27.38 o 
  -4  12   0     1323.32     1298.69     53.16 o 
  -3  12   0     1283.89     1284.59     49.32 o 
  -2  12   0      458.82      501.17     38.91 o 
  -1  12   0      155.25      147.31     21.97 o 
   0  12   0       11.67       26.83     22.29 o 
   1  12   0       77.61       69.43     21.38 o 
   2  12   0      486.79      419.28     28.71 o 
   3  12   0     1347.91     1272.60     51.44 o 
   4  12   0     3713.96     3474.78    103.51 o 
   5  12   0     3878.06     3728.89    104.19 o 
   6  12   0      733.11      701.10     40.67 o 
   7  12   0       33.41       30.50     16.60 o 
   8  12   0      187.58      185.39     21.27 o 
   9  12   0      272.37      284.30     25.59 o 
  10  12   0      257.41      249.97     27.61 o 
  11  12   0      670.15      660.22     41.53 o 
  -3  13   0     1238.04     1280.31    104.36 o 
  -2  13   0     1574.77     1595.42     71.22 o 
  -1  13   0      706.21      627.28     63.39 o 
   0  13   0      133.22      107.48     28.19 o 
   1  13   0       84.34       89.41     25.34 o 
   2  13   0       53.72       21.38     20.76 o 
   3  13   0      156.67      154.37     23.51 o 
   4  13   0      852.07      831.28     41.36 o 
   5  13   0     3803.34     3523.04    131.75 o 
   6  13   0     4227.53     4082.89    153.65 o 
   7  13   0      675.12      641.33     39.53 o 
   8  13   0      181.05      206.89     32.23 o 
   9  13   0      486.01      469.45     31.95 o 
  10  13   0       82.48       69.42     28.79 o 
  11  13   0      267.98      366.85     36.09 o 
  -1  14   0     2692.89     2729.87    109.04 o 
   0  14   0     1938.20     1999.15     79.85 o 
   1  14   0     1122.80     1106.18     50.82 o 
   2  14   0      626.30      619.32     37.68 o 
   3  14   0      536.59      472.32     33.07 o 
   4  14   0      191.24      205.13     30.01 o 
   5  14   0       44.87       74.53     21.05 o 
   6  14   0     1020.51      969.77     55.82 o 
   7  14   0     1697.63     1678.18     64.24 o 
   8  14   0      859.38      871.70     49.03 o 
   9  14   0      536.62      537.72     45.44 o 
   2  15   0     1134.96     1141.77    112.43 o 
   3  15   0      852.04      856.12     55.46 o 
   4  15   0     1083.71     1274.93     73.70 o 
   5  15   0      544.63      534.18     53.79 o 
   6  15   0       36.90       22.10     34.43 o 
   7  15   0      126.75      106.26     31.71 o 
   8  15   0      194.72      166.77     65.36 o 
  -8 -15   1       17.01       24.75     31.40 o 
  -7 -15   1      656.21      648.01    103.29 o 
  -6 -15   1      990.70      937.29     48.06 o 
  -5 -15   1      960.96      830.59     58.10 o 
  -4 -15   1     1069.64     1080.20     64.02 o 
  -3 -15   1     1429.89     1340.56     70.47 o 
  -2 -15   1      446.27      416.30     51.64 o 
  -9 -14   1      439.49      443.38     40.96 o 
  -8 -14   1      152.55      153.83     35.76 o 
  -7 -14   1       20.11        7.84     22.22 o 
  -6 -14   1      379.06      337.51     28.22 o 
  -5 -14   1      599.02      492.22     41.21 o 
  -4 -14   1      871.17      855.14     38.71 o 
  -3 -14   1     2054.23     1912.73    130.90 o 
  -2 -14   1     2648.67     2541.16     65.11 o 
  -1 -14   1     1122.61     1149.64     49.28 o 
   0 -14   1       64.51       69.09     25.27 o 
   1 -14   1      108.72      101.39     41.87 o 
 -10 -13   1     1464.61     1520.25     66.00 o 
  -9 -13   1     2045.71     1983.22     90.84 o 
  -8 -13   1     1088.80      997.74     49.29 o 
  -7 -13   1     1508.31     1453.68     52.59 o 
  -6 -13   1      579.51      525.29     50.08 o 
  -5 -13   1       36.93       15.01     16.18 o 
  -4 -13   1      128.56      125.42     19.94 o 
  -3 -13   1      280.26      275.96     32.97 o 
  -2 -13   1     1585.00     1508.35    114.61 o 
  -1 -13   1     3513.74     3335.81     78.23 o 
   0 -13   1     1905.32     1743.45     60.68 o 
   1 -13   1      462.78      446.68     40.31 o 
   2 -13   1      276.42      251.07     39.66 o 
   3 -13   1       86.48      138.79     57.56 o 
 -11 -12   1       80.33       61.89     26.92 o 
 -10 -12   1      117.36      116.34     24.70 o 
  -9 -12   1      789.67      818.08     34.61 o 
  -8 -12   1     1325.92     1277.61     37.76 o 
  -7 -12   1     2117.28     2018.54     79.31 o 
  -6 -12   1     4040.73     3846.09     75.60 o 
  -5 -12   1     1950.63     1861.51     79.43 o 
  -4 -12   1        8.40        7.70     14.77 o 
  -3 -12   1      103.66      131.38     44.28 o 
  -2 -12   1      236.74      251.94     21.74 o 
  -1 -12   1     1264.65     1223.44     43.66 o 
   0 -12   1     3030.43     2970.93    169.69 o 
   1 -12   1      771.64      824.83     40.16 o 
   2 -12   1      846.33      808.62     50.54 o 
   3 -12   1     1153.90     1196.80     46.89 o 
   4 -12   1       71.63       50.65     26.83 o 
 -12 -11   1      139.52      101.02     31.16 o 
 -11 -11   1       81.30      126.71     28.89 o 
 -10 -11   1       39.93       36.77     21.86 o 
  -9 -11   1      271.40      206.23     23.91 o 
  -8 -11   1      955.70     1014.20     34.76 o 
  -7 -11   1      844.48      825.97     27.66 o 
  -6 -11   1     1884.41     1765.37     57.15 o 
  -5 -11   1     3972.07     3787.59    119.34 o 
  -4 -11   1     1240.10     1177.22    142.02 o 
  -3 -11   1      234.79      225.62     28.34 o 
  -2 -11   1      186.36      174.33     27.51 o 
  -1 -11   1      889.17      837.59     35.25 o 
   0 -11   1     3274.85     3123.40    170.27 o 
   1 -11   1     2204.81     2233.48     50.51 o 
   2 -11   1      964.50      993.42     61.92 o 
   3 -11   1     1186.57     1124.26     44.13 o 
   4 -11   1     1442.05     1509.09     59.89 o 
   5 -11   1      428.53      395.44     41.98 o 
 -12 -10   1     1247.64     1226.36     62.19 o 
 -11 -10   1      890.48      900.24     49.73 o 
 -10 -10   1      732.94      730.61     37.31 o 
  -9 -10   1      246.92      257.33     25.66 o 
  -8 -10   1      352.94      318.64     24.24 o 
  -7 -10   1      564.25      583.30     38.32 o 
  -6 -10   1     1924.81     1872.07     38.94 o 
  -5 -10   1     3351.94     3354.33     62.77 o 
  -4 -10   1     2537.91     2484.13    209.26 o 
  -3 -10   1     2148.90     1845.34    241.00 o 
  -2 -10   1     1209.75     1107.95    112.27 o 
  -1 -10   1      561.47      526.51     31.81 o 
   0 -10   1      922.03      912.88     36.05 o 
   1 -10   1     3895.92     4033.39     59.89 o 
   2 -10   1     2697.69     2745.61     53.64 o 
   3 -10   1     2228.60     2233.33     57.05 o 
   4 -10   1     2609.63     2618.97     88.19 o 
   5 -10   1     3011.00     3245.82     88.75 o 
   6 -10   1     1710.04     1734.08     71.26 o 
 -13  -9   1      478.93      462.53     83.39 o 
 -12  -9   1      718.57      771.09     53.51 o 
 -11  -9   1     1177.38     1200.65     52.99 o 
 -10  -9   1     3124.58     3062.25     71.61 o 
  -9  -9   1     3013.01     3057.59     63.81 o 
  -8  -9   1     3147.62     3146.25     57.81 o 
  -7  -9   1      793.78      756.71     28.56 o 
  -6  -9   1       10.43        5.53     10.78 o 
  -5  -9   1     1405.72     1305.20     42.56 o 
  -4  -9   1     5258.02     5152.18     80.43 o 
  -3  -9   1     3282.89     3240.96    292.64 o 
  -2  -9   1     4221.43     3809.24    232.93 o 
  -1  -9   1    11081.08    10691.41    169.58 o 
   0  -9   1    11086.98    11178.97    159.53 o 
   1  -9   1      253.04      282.46     21.33 o 
   2  -9   1     2307.41     2263.00     50.46 o 
   3  -9   1     1390.65     1435.88     44.54 o 
   4  -9   1     1966.26     1976.83     56.12 o 
   5  -9   1     2797.31     2663.80     69.55 o 
   6  -9   1     2112.65     2037.59     72.28 o 
   7  -9   1     2407.63     2429.22     83.26 o 
 -13  -8   1       21.87      -16.11     36.31 o 
 -12  -8   1        2.00      -29.39     31.60 o 
 -11  -8   1      519.73      443.54     42.42 o 
 -10  -8   1     1021.62      979.30     46.00 o 
  -9  -8   1     3180.60     3304.38     92.78 o 
  -8  -8   1     5914.72     5730.48     94.59 o 
  -7  -8   1     5541.19     5426.54     75.82 o 
  -6  -8   1     3353.81     3187.19     50.44 o 
  -5  -8   1     2309.98     2345.12     41.18 o 
  -4  -8   1       44.13       36.12      7.20 o 
  -3  -8   1     5002.38     4824.46    124.68 o 
  -2  -8   1     1565.40     1590.77     76.12 o 
  -1  -8   1     2342.01     2298.61    119.83 o 
   0  -8   1    12147.48    12221.17    181.88 o 
   1  -8   1    12197.73    12149.27    125.36 o 
   2  -8   1     2299.82     2371.87     44.19 o 
   3  -8   1        4.99       11.95     15.04 o 
   4  -8   1      127.86      151.89     24.35 o 
   5  -8   1      562.86      561.03     37.07 o 
   6  -8   1     1170.78     1128.98     43.29 o 
   7  -8   1      702.90      654.32     28.84 o 
   8  -8   1     1182.43     1190.10     48.70 o 
 -13  -7   1      409.30      329.95     64.24 o 
 -12  -7   1      311.57      251.72     40.19 o 
 -11  -7   1        1.93       17.92     27.32 o 
 -10  -7   1      402.11      401.47     34.75 o 
  -9  -7   1       69.96       69.37     21.25 o 
  -8  -7   1     1305.36     1318.22     40.25 o 
  -7  -7   1     5126.68     5057.55     63.03 o 
  -6  -7   1     4628.48     4386.28     73.45 o 
  -5  -7   1     3460.68     3479.19     41.76 o 
  -4  -7   1     1540.27     1451.87     28.84 o 
  -3  -7   1      459.47      500.70     22.22 o 
  -2  -7   1     6527.66     6735.36    434.39 o 
  -1  -7   1     1217.16     1218.62     57.56 o 
   0  -7   1      293.98      330.56      9.90 o 
   1  -7   1     6851.96     7012.80    132.10 o 
   2  -7   1    12775.12    13089.29    205.21 o 
   3  -7   1     4606.42     4585.13     70.39 o 
   4  -7   1      747.73      737.60     22.74 o 
   5  -7   1       74.85       92.94     15.07 o 
   6  -7   1      176.47      185.24     20.21 o 
   7  -7   1      606.87      618.66     30.70 o 
   8  -7   1      227.60      213.89     30.51 o 
   9  -7   1      521.36      549.48     45.81 o 
 -13  -6   1     1163.04     1038.07     77.18 o 
 -12  -6   1     1542.04     1459.40    165.71 o 
 -11  -6   1      624.71      633.03     43.02 o 
 -10  -6   1      117.90       94.33     25.54 o 
  -9  -6   1       31.70       23.53     18.47 o 
  -8  -6   1       24.32        1.43     15.73 o 
  -7  -6   1      522.21      547.62     21.75 o 
  -6  -6   1     3025.87     3048.34     42.65 o 
  -5  -6   1     4635.35     4610.79     62.78 o 
  -4  -6   1     4755.92     4494.02     48.84 o 
  -3  -6   1     4038.11     3956.08     75.22 o 
  -2  -6   1       62.31       44.87     17.30 o 
  -1  -6   1     6485.01     6414.47    214.10 o 
   0  -6   1     2484.43     2563.36     53.97 o 
   1  -6   1     3135.54     3210.39     35.67 o 
   2  -6   1    14181.23    14374.29    163.33 o 
   3  -6   1     9910.88     9983.49    106.29 o 
   4  -6   1     4181.06     4262.58     57.19 o 
   5  -6   1     3426.20     3340.68     52.42 o 
   6  -6   1      190.54      201.88     20.78 o 
   7  -6   1      376.94      360.78     31.59 o 
   8  -6   1      830.45      813.99     43.42 o 
   9  -6   1      769.43      661.30     48.83 o 
 -13  -5   1      649.08      609.71     57.02 o 
 -12  -5   1     1640.87     1724.61     76.92 o 
 -11  -5   1     3934.67     3989.09    107.15 o 
 -10  -5   1     3397.06     3567.01    118.66 o 
  -9  -5   1      599.64      590.95     33.45 o 
  -8  -5   1      242.51      262.52     23.75 o 
  -7  -5   1      324.44      335.76     19.86 o 
  -6  -5   1     1197.76     1204.75     26.17 o 
  -5  -5   1     2881.20     2829.87     40.00 o 
  -4  -5   1    11825.49    12166.62    109.91 o 
  -3  -5   1    34950.86    35472.00    470.19 o 
  -2  -5   1    15671.14    15790.69    764.96 o 
  -1  -5   1      620.27      694.49     57.56 o 
   0  -5   1       15.06       27.43      8.34 o 
   1  -5   1      524.80      602.49     13.58 o 
   2  -5   1     3565.32     3689.60     64.57 o 
   3  -5   1     4992.23     5012.71     55.18 o 
   4  -5   1     6728.91     6591.83     71.97 o 
   5  -5   1     7580.71     7505.36     88.19 o 
   6  -5   1     6408.64     6577.20     85.39 o 
   7  -5   1      884.18      841.10     39.86 o 
   8  -5   1      126.10       82.86     26.39 o 
   9  -5   1      392.17      357.47     47.05 o 
  10  -5   1      498.01      397.35     56.65 o 
 -13  -4   1      123.21       77.58     39.98 o 
 -12  -4   1      220.66      270.24     43.76 o 
 -11  -4   1      819.25      769.85     53.92 o 
 -10  -4   1     5387.78     5610.80    132.06 o 
  -9  -4   1     6379.90     6604.57    111.17 o 
  -8  -4   1     3436.93     3581.58     57.52 o 
  -7  -4   1      938.48      914.17     28.01 o 
  -6  -4   1       37.41       37.43      9.99 o 
  -5  -4   1     1248.00     1184.19     24.15 o 
  -4  -4   1     1838.72     1727.24     27.28 o 
  -3  -4   1    16277.10    16667.24    143.74 o 
  -2  -4   1    40335.83    41008.68    640.42 o 
  -1  -4   1    27962.88    27983.42    714.39 o 
   0  -4   1    11652.42    11914.47    229.87 o 
   1  -4   1     6121.71     6526.81    115.49 o 
   2  -4   1     2156.42     2141.95     29.59 o 
   3  -4   1     2000.95     2183.35     31.72 o 
   4  -4   1     3468.99     3722.48     41.73 o 
   5  -4   1     1582.95     1583.89     32.50 o 
   6  -4   1     4252.18     4211.11     63.28 o 
   7  -4   1     7402.57     7334.00    121.92 o 
   8  -4   1     1940.13     1923.77     63.90 o 
   9  -4   1       60.35       18.38     35.06 o 
  10  -4   1        1.80      -13.96     51.47 o 
  11  -4   1       34.14       73.46     88.76 o 
 -13  -3   1      133.36      103.22     42.40 o 
 -12  -3   1       23.90      -18.59     32.84 o 
 -11  -3   1       90.27       42.77     31.95 o 
 -10  -3   1      114.11      122.55     25.43 o 
  -9  -3   1     3835.66     3848.53     68.50 o 
  -8  -3   1     8830.92     8699.71    107.24 o 
  -7  -3   1     8401.73     8440.56     99.95 o 
  -6  -3   1     2526.96     2560.07     38.66 o 
  -5  -3   1     1104.91     1132.37     24.05 o 
  -4  -3   1      174.91      224.69     13.40 o 
  -3  -3   1      150.95      160.80      9.02 o 
  -2  -3   1      865.12      855.77     14.23 o 
  -1  -3   1    49315.85    51751.87   2220.10 o 
   0  -3   1    23466.92    24548.47    279.15 o 
   1  -3   1    13385.35    13588.02    164.02 o 
   2  -3   1    24595.34    25451.16    191.44 o 
   3  -3   1     5452.30     5443.28     52.74 o 
   4  -3   1     2458.07     2491.46     36.20 o 
   5  -3   1      437.57      512.56     20.10 o 
   6  -3   1      236.84      235.72     18.01 o 
   7  -3   1     3109.69     3133.87     61.42 o 
   8  -3   1     6825.93     6651.38    126.56 o 
   9  -3   1      885.76      850.38     61.47 o 
  10  -3   1      207.38      184.98     55.99 o 
  11  -3   1      258.23      240.05     65.04 o 
 -13  -2   1     1441.61     1509.03     82.66 o 
 -12  -2   1      664.50      612.71     73.76 o 
 -11  -2   1       69.35       12.45     25.10 o 
 -10  -2   1      529.11      532.67     37.13 o 
  -9  -2   1      153.02      234.17     27.20 o 
  -8  -2   1     2634.94     2682.99     53.71 o 
  -7  -2   1     3464.43     3352.53     52.87 o 
  -6  -2   1     6557.19     6338.58     69.87 o 
  -5  -2   1     4753.26     4672.24     53.34 o 
  -4  -2   1     1216.57     1244.82     22.79 o 
  -3  -2   1     1223.70     1208.44     26.38 o 
  -2  -2   1     1091.92     1116.89     16.41 o 
  -1  -2   1     3792.79     3816.35     40.59 o 
   0  -2   1     6906.37     7234.15    125.61 o 
   1  -2   1     2405.37     2436.50     24.56 o 
   2  -2   1     9978.54    10407.63     91.41 o 
   3  -2   1    23726.28    23949.28    177.53 o 
   4  -2   1     5959.17     5913.95     59.07 o 
   5  -2   1       78.57       61.04     10.13 o 
   6  -2   1       13.48       21.57     12.15 o 
   7  -2   1      550.79      593.62     26.50 o 
   8  -2   1     4057.53     4062.95     96.51 o 
   9  -2   1     3715.16     3805.80    114.66 o 
  10  -2   1     1295.61     1218.35     92.03 o 
  11  -2   1     1288.73     1342.11    102.09 o 
  12  -2   1      708.81      668.34     86.71 o 
 -12  -1   1     1158.90     1231.86     58.81 o 
 -11  -1   1      189.37      214.62     32.96 o 
 -10  -1   1       73.41       65.17     25.10 o 
  -9  -1   1      159.97      165.50     25.75 o 
  -8  -1   1       81.43      122.00     21.79 o 
  -7  -1   1     2140.52     2017.81     48.80 o 
  -6  -1   1     5468.86     5482.94     63.92 o 
  -5  -1   1    13482.24    13014.18    109.83 o 
  -4  -1   1    12493.43    12120.65     94.86 o 
  -3  -1   1     7425.73     7057.86     57.39 o 
  -2  -1   1    11336.20    11382.29    103.85 o 
  -1  -1   1     1167.55     1186.21     17.36 o 
   0  -1   1      170.41      168.92     12.91 o 
   1  -1   1     4020.09     4022.22     42.86 o 
   2  -1   1    10407.96     9748.72     87.80 o 
   3  -1   1    18431.88    17931.68    129.61 o 
   4  -1   1     7162.50     6982.58     62.67 o 
   5  -1   1     2495.53     2556.90     33.25 o 
   6  -1   1      848.25      933.55     26.70 o 
   7  -1   1        4.82      -12.45     12.45 o 
   8  -1   1     1553.94     1564.82     54.17 o 
   9  -1   1     2955.15     3071.13     79.47 o 
  10  -1   1     3110.11     3097.69     84.55 o 
  11  -1   1     1564.14     1504.53    233.20 o 
  12  -1   1      854.58      900.18     93.34 o 
 -12   0   1     1030.12     1240.15     78.07 o 
 -11   0   1     1952.28     2072.29     68.82 o 
 -10   0   1     1338.08     1351.30     66.88 o 
  -9   0   1      990.09      967.51     43.68 o 
  -8   0   1      186.34      166.02     24.30 o 
  -7   0   1        5.72        8.33     11.55 o 
  -6   0   1     3973.35     3664.72     47.16 o 
  -5   0   1     8625.77     8446.50     82.01 o 
  -4   0   1    18622.86    18817.62    159.83 o 
  -3   0   1    33655.23    34090.63    245.95 o 
  -2   0   1    16233.90    15822.58    116.52 o 
  -1   0   1    18702.31    18269.66    190.83 o 
   0   0   1     4254.38     3935.81     95.49 o 
   1   0   1      108.09      117.80      6.84 o 
   2   0   1    12793.29    13012.16     94.52 o 
   3   0   1    14286.63    14574.11     98.68 o 
   4   0   1     9890.01     9225.34     75.82 o 
   5   0   1     9352.95     8766.18     77.30 o 
   6   0   1     5019.36     5112.64     58.55 o 
   7   0   1     3751.83     3793.35     67.69 o 
   8   0   1     3543.21     3471.19     70.63 o 
   9   0   1      137.36      143.18     34.36 o 
  10   0   1     2006.61     2142.28     93.30 o 
  11   0   1     1019.65     1037.62     57.54 o 
  12   0   1      380.63      371.96     64.60 o 
 -12   1   1       16.87       27.07     53.24 o 
 -11   1   1     1816.97     1848.95     80.12 o 
 -10   1   1     2849.35     2875.21     74.42 o 
  -9   1   1     2108.23     2144.11     54.64 o 
  -8   1   1     6336.13     6487.25    110.27 o 
  -7   1   1     2675.57     2649.43     61.41 o 
  -6   1   1      288.01      304.64     16.82 o 
  -5   1   1        0.73        3.55      8.41 o 
  -4   1   1     1798.96     1644.53     26.38 o 
  -3   1   1    20635.54    20840.82    147.66 o 
  -2   1   1    47044.34    46917.94    344.31 o 
  -1   1   1     7766.53     7700.56    116.42 o 
   0   1   1    15274.42    15448.22    438.96 o 
   1   1   1    32881.45    31917.12    510.45 o 
   2   1   1     1703.89     1729.94     20.20 o 
   3   1   1      132.45      143.11     11.00 o 
   4   1   1      639.53      616.80     16.29 o 
   5   1   1    12150.47    11745.14    124.38 o 
   6   1   1     6757.22     6494.36     70.54 o 
   7   1   1     2300.39     2328.16     43.63 o 
   8   1   1     5815.13     5894.29     99.44 o 
   9   1   1     9176.98     9499.63    179.58 o 
  10   1   1      370.39      367.14     34.53 o 
  11   1   1      446.98      446.58     43.53 o 
  12   1   1       75.50       55.79     33.90 o 
  13   1   1      423.83      387.78     55.02 o 
 -11   2   1       10.04      -13.21     47.92 o 
 -10   2   1      420.60      474.12     46.37 o 
  -9   2   1      379.67      411.31     31.77 o 
  -8   2   1     1467.75     1419.93     44.72 o 
  -7   2   1    10485.98    10131.86    112.88 o 
  -6   2   1     5509.54     5383.83     62.69 o 
  -5   2   1     1863.99     1858.84     31.84 o 
  -4   2   1     6464.39     6642.01     69.38 o 
  -3   2   1       85.32      102.88      8.89 o 
  -2   2   1     4641.56     4470.95     41.15 o 
  -1   2   1      297.78      325.83     10.59 o 
   0   2   1    10426.97     9811.76    203.85 o 
   1   2   1    50156.72    48797.09   1059.75 o 
   2   2   1    31247.21    30105.47    301.75 o 
   3   2   1     9930.72     9289.48     76.10 o 
   4   2   1     1590.66     1582.97     23.28 o 
   5   2   1     1087.82     1017.51     21.13 o 
   6   2   1    10850.61    10635.88     98.95 o 
   7   2   1     2048.94     2036.10     38.89 o 
   8   2   1     1316.82     1312.59     39.62 o 
   9   2   1     6459.61     6515.31    129.99 o 
  10   2   1     5841.67     5726.76    101.09 o 
  11   2   1      715.23      751.58     50.47 o 
  12   2   1        5.43       11.51     30.30 o 
  13   2   1       13.56        7.14     45.26 o 
 -11   3   1      487.13      421.57     73.72 o 
 -10   3   1        2.09      -20.06     32.34 o 
  -9   3   1      309.75      314.49     39.41 o 
  -8   3   1      991.22     1027.93     45.87 o 
  -7   3   1     1680.84     1698.71     41.88 o 
  -6   3   1     5636.83     5653.69     68.79 o 
  -5   3   1    11351.62    11303.75     99.67 o 
  -4   3   1    11828.38    11846.80    112.43 o 
  -3   3   1     2499.18     2676.46     31.43 o 
  -2   3   1        6.41        9.21      6.43 o 
  -1   3   1      165.31      156.45      8.53 o 
   0   3   1      363.24      349.79      8.61 o 
   1   3   1     2860.58     2799.09     38.17 o 
   2   3   1    10248.74     9899.21    143.25 o 
   3   3   1     2249.72     2066.65     27.61 o 
   4   3   1     8259.05     7828.45     72.75 o 
   5   3   1     2291.70     2115.82     31.39 o 
   6   3   1     2153.19     2083.69     31.89 o 
   7   3   1     4705.91     4641.32     60.52 o 
   8   3   1     1143.72     1125.66     36.40 o 
   9   3   1     1441.87     1471.77     44.17 o 
  10   3   1     2793.85     2882.31     77.75 o 
  11   3   1     2711.87     2756.89    109.02 o 
  12   3   1      958.39      900.95     77.50 o 
  13   3   1      170.36      149.12     72.89 o 
 -10   4   1     1088.40     1067.56     73.21 o 
  -9   4   1       19.45       15.66     48.58 o 
  -8   4   1     1258.68     1263.25     62.23 o 
  -7   4   1     1060.96     1001.51     54.13 o 
  -6   4   1      421.90      499.73     36.89 o 
  -5   4   1     6225.58     5999.21     62.25 o 
  -4   4   1    19576.97    19752.55    140.64 o 
  -3   4   1    14440.72    14110.99    102.21 o 
  -2   4   1     1760.02     1502.68     19.96 o 
  -1   4   1       61.71       78.70      7.06 o 
   0   4   1     1395.82     1354.20     20.11 o 
   1   4   1     9154.90     9137.24    135.36 o 
   2   4   1     3101.09     2982.04     52.55 o 
   3   4   1     7503.02     7138.58     71.37 o 
   4   4   1    20078.24    19643.89    211.02 o 
   5   4   1    16355.67    16125.09    129.86 o 
   6   4   1     5252.49     4946.88     63.16 o 
   7   4   1       67.53       95.64     13.99 o 
   8   4   1     1553.56     1558.93     38.05 o 
   9   4   1      159.05      193.18     30.15 o 
  10   4   1      330.16      293.69     32.62 o 
  11   4   1     1868.76     1862.47    126.82 o 
  12   4   1     1386.00     1424.94     85.09 o 
  13   4   1      979.64     1029.87     80.79 o 
 -10   5   1     2409.46     2552.84    106.08 o 
  -9   5   1     3182.90     3253.24    111.61 o 
  -8   5   1      223.65      238.40     31.21 o 
  -7   5   1       20.16       -0.14     20.53 o 
  -6   5   1       25.61        6.21     18.30 o 
  -5   5   1      749.42      793.02     26.22 o 
  -4   5   1     3534.60     3586.23     46.08 o 
  -3   5   1     6298.10     6259.86     57.14 o 
  -2   5   1    19836.98    19958.89    187.33 o 
  -1   5   1    21302.55    21634.62    200.65 o 
   0   5   1     2200.55     2045.85     29.40 o 
   1   5   1      202.74      210.43      8.18 o 
   2   5   1      201.98      189.15      8.30 o 
   3   5   1     4945.24     4770.92     82.32 o 
   4   5   1     9601.49     9992.48    122.83 o 
   5   5   1     5475.13     5275.14     65.22 o 
   6   5   1    19072.71    18290.96    225.13 o 
   7   5   1    17228.71    17044.28    198.77 o 
   8   5   1     1667.17     1727.14     61.26 o 
   9   5   1       27.26       16.70     18.27 o 
  10   5   1       21.14        1.02     22.43 o 
  11   5   1      247.04      236.53     38.03 o 
  12   5   1      493.97      497.97     58.31 o 
  13   5   1      466.36      434.46     60.81 o 
  -9   6   1     3906.33     3710.95    112.18 o 
  -8   6   1     3754.87     3713.93     83.79 o 
  -7   6   1     1190.02     1296.19     73.57 o 
  -6   6   1     1499.38     1404.13     46.87 o 
  -5   6   1      264.32      270.74     19.93 o 
  -4   6   1       38.98       23.83     11.55 o 
  -3   6   1       82.26       77.44     10.90 o 
  -2   6   1     2593.74     2641.20     33.87 o 
  -1   6   1    19682.82    20771.92    314.69 o 
   0   6   1    15851.53    16152.92    201.95 o 
   1   6   1     2457.00     2332.35     35.44 o 
   2   6   1     5483.52     5806.46     59.14 o 
   3   6   1        7.16        5.80      6.76 o 
   4   6   1     1474.97     1532.95     28.98 o 
   5   6   1      107.29      120.35     11.30 o 
   6   6   1     2122.31     2085.06     57.04 o 
   7   6   1    10733.85    10473.72    119.69 o 
   8   6   1     8395.03     8453.35    182.75 o 
   9   6   1     2438.28     2379.34     56.60 o 
  10   6   1      611.74      621.48     44.65 o 
  11   6   1      482.63      517.41     46.21 o 
  12   6   1       14.77       46.19     37.97 o 
  13   6   1      195.84      180.63     56.27 o 
  -9   7   1      393.76      367.97     51.25 o 
  -8   7   1     2588.28     2604.48     72.97 o 
  -7   7   1     3212.63     3210.02     74.01 o 
  -6   7   1     2725.07     2722.08     55.02 o 
  -5   7   1     3721.46     3758.95     58.44 o 
  -4   7   1      878.10      836.19     29.05 o 
  -3   7   1      140.40      167.04     14.97 o 
  -2   7   1       38.21       62.87     13.40 o 
  -1   7   1      367.94      452.22     18.81 o 
   0   7   1     2435.00     2411.62     36.79 o 
   1   7   1    13237.49    13377.38    236.51 o 
   2   7   1     8966.27     8719.25    158.33 o 
   3   7   1     1708.56     1714.10     24.78 o 
   4   7   1      578.37      618.72     17.78 o 
   5   7   1      410.87      455.32     18.19 o 
   6   7   1      706.09      815.22     28.10 o 
   7   7   1      994.31     1070.68     34.82 o 
   8   7   1     3872.99     3726.78     68.43 o 
   9   7   1     1911.19     1911.84     52.40 o 
  10   7   1      844.23      809.26     50.05 o 
  11   7   1      819.69      778.89     50.97 o 
  12   7   1      202.55      165.35     44.57 o 
  13   7   1      164.90      166.97     48.11 o 
  -8   8   1      130.22      122.27     29.07 o 
  -7   8   1     1326.02     1378.96     47.42 o 
  -6   8   1     3068.64     3001.17     62.95 o 
  -5   8   1     2972.36     2926.36     54.34 o 
  -4   8   1     3991.69     3833.69     67.66 o 
  -3   8   1      940.74      954.95     33.07 o 
  -2   8   1      202.52      249.94     19.06 o 
  -1   8   1       17.09       13.30     11.73 o 
   0   8   1      274.24      274.10     19.49 o 
   1   8   1     5361.76     5367.92     58.56 o 
   2   8   1    12413.94    12446.49    129.82 o 
   3   8   1    10741.28    10696.21    152.72 o 
   4   8   1     3937.11     3933.22     47.69 o 
   5   8   1      865.20      898.48     25.98 o 
   6   8   1      533.18      519.11     23.77 o 
   7   8   1      103.90       97.55     17.92 o 
   8   8   1      869.55      902.55     35.28 o 
   9   8   1     2852.92     2802.78     62.37 o 
  10   8   1      737.47      699.42     41.31 o 
  11   8   1      593.71      631.44     46.55 o 
  12   8   1      927.30      939.84     57.59 o 
  13   8   1      195.20      210.11     48.29 o 
  -7   9   1       38.02       62.45     22.28 o 
  -6   9   1      228.39      265.10     39.88 o 
  -5   9   1      854.10      899.78     64.37 o 
  -4   9   1     3462.57     3573.16     80.76 o 
  -3   9   1     5081.94     5067.10     79.43 o 
  -2   9   1     1673.69     1674.36     60.14 o 
  -1   9   1      105.12      132.04     15.86 o 
   0   9   1       26.11       25.50     12.27 o 
   1   9   1      215.17      241.37     15.26 o 
   2   9   1     1211.67     1217.75     23.83 o 
   3   9   1     5630.22     5596.22     95.84 o 
   4   9   1    11854.24    11732.46    114.46 o 
   5   9   1     5227.27     5039.99     81.40 o 
   6   9   1     2733.63     2786.42     53.41 o 
   7   9   1     4412.68     4254.54     68.19 o 
   8   9   1      884.09      875.17     34.67 o 
   9   9   1      422.58      397.64     29.42 o 
  10   9   1      928.67      978.14     45.36 o 
  11   9   1      241.52      239.28     33.26 o 
  12   9   1      983.09      944.01     57.23 o 
  13   9   1     1661.61     1587.08     86.52 o 
  -6  10   1        2.35      -12.63     29.53 o 
  -5  10   1       28.33       48.25     37.38 o 
  -4  10   1      208.16      193.62     29.19 o 
  -3  10   1     2804.79     2803.09     58.76 o 
  -2  10   1     4489.04     4474.46     71.30 o 
  -1  10   1     3459.27     3459.39     81.22 o 
   0  10   1     1723.34     1784.18     37.01 o 
   1  10   1     1801.72     1871.91     41.36 o 
   2  10   1      816.37      778.66     23.19 o 
   3  10   1      221.89      232.53     13.99 o 
   4  10   1     2412.47     2303.11     46.45 o 
   5  10   1     4638.21     4607.10     94.49 o 
   6  10   1     3841.85     3867.60     59.50 o 
   7  10   1     2843.84     2707.06     52.03 o 
   8  10   1     3570.14     3508.86     64.49 o 
   9  10   1      826.30      807.81     36.41 o 
  10  10   1        6.37      -12.08     20.67 o 
  11  10   1       70.35       48.92     37.71 o 
  12  10   1      133.88      205.85     37.33 o 
  -5  11   1       86.24      109.37     33.59 o 
  -4  11   1      186.22      208.91     30.70 o 
  -3  11   1       16.36       17.48     19.90 o 
  -2  11   1     2089.58     2067.17     55.44 o 
  -1  11   1     2717.48     2639.63     55.97 o 
   0  11   1     2435.31     2369.19     44.95 o 
   1  11   1     3761.97     3641.72     89.98 o 
   2  11   1     2358.85     2317.28     74.54 o 
   3  11   1      136.90      151.38     17.00 o 
   4  11   1       97.11      115.69     13.35 o 
   5  11   1      125.97      154.72     15.12 o 
   6  11   1      365.66      371.43     21.07 o 
   7  11   1     1130.58     1096.64     34.10 o 
   8  11   1     1136.25     1202.97     38.41 o 
   9  11   1     1308.86     1240.05     42.52 o 
  10  11   1      483.30      455.93     32.81 o 
  11  11   1       26.73       56.21     27.21 o 
  12  11   1       20.21       18.71     27.93 o 
  -4  12   1      376.67      318.52     35.42 o 
  -3  12   1      235.60      253.31     42.13 o 
  -2  12   1       90.17       73.52     20.80 o 
  -1  12   1     1304.76     1295.64     38.80 o 
   0  12   1     1021.24      997.49     48.64 o 
   1  12   1     1246.44     1173.11     48.48 o 
   2  12   1     3572.11     3446.20     89.99 o 
   3  12   1     3403.25     3348.82    208.72 o 
   4  12   1      906.58      939.90     47.00 o 
   5  12   1      102.76      106.60     22.15 o 
   6  12   1       42.16       75.44     20.19 o 
   7  12   1      160.99      172.70     19.62 o 
   8  12   1      270.15      265.94     27.01 o 
   9  12   1      413.19      438.16     29.64 o 
  10  12   1      723.49      770.90     38.26 o 
  11  12   1      409.01      376.23     50.55 o 
  -2  13   1      400.36      373.24     37.56 o 
  -1  13   1       15.64        9.19     40.08 o 
   0  13   1      436.56      393.03     37.35 o 
   1  13   1      310.43      319.16     50.55 o 
   2  13   1      769.85      812.14     65.59 o 
   3  13   1     2925.46     2929.36     84.33 o 
   4  13   1     4175.17     3789.31    142.56 o 
   5  13   1     1731.89     1559.85     55.45 o 
   6  13   1      257.68      240.29     28.88 o 
   7  13   1       48.69       41.63     25.17 o 
   8  13   1      258.67      289.91     26.43 o 
   9  13   1      343.35      365.67     37.47 o 
  10  13   1      921.20     1034.39     59.06 o 
  11  13   1      789.30      885.45     51.97 o 
  -1  14   1     1245.01     1147.98     81.77 o 
   0  14   1       36.29        7.20     29.08 o 
   1  14   1      110.81       92.73     29.14 o 
   2  14   1       76.41       63.94     26.14 o 
   3  14   1      506.50      506.35     36.68 o 
   4  14   1     1054.33      988.04     56.75 o 
   5  14   1     1790.37     1764.40     68.85 o 
   6  14   1     2116.41     2149.34    109.11 o 
   7  14   1      737.86      706.70     55.12 o 
   8  14   1      117.09      125.63     31.62 o 
   9  14   1       29.19       10.50     30.60 o 
  10  14   1      305.54      208.93     41.15 o 
   2  15   1       39.99       59.08     34.06 o 
   3  15   1       26.73        6.00     32.36 o 
   4  15   1       23.45       18.54     32.09 o 
   5  15   1      358.65      341.60     52.72 o 
   6  15   1      677.93      712.24     66.17 o 
   7  15   1     1267.11     1381.83    159.77 o 
   8  15   1     1042.09     1005.44    101.67 o 
  -7 -15   2      748.06      694.90     45.81 o 
  -6 -15   2      912.94      902.18     70.49 o 
  -5 -15   2      205.79      233.47     35.50 o 
  -2 -15   2      757.14      782.71     57.02 o 
  -9 -14   2      730.70      813.77     78.00 o 
  -8 -14   2      788.33      748.53     63.48 o 
  -7 -14   2     1013.14     1008.54     46.39 o 
  -6 -14   2     1549.57     1380.84     65.95 o 
  -5 -14   2     1073.22     1098.49    142.56 o 
  -2 -14   2      250.69      247.30     32.63 o 
  -1 -14   2      682.14      670.04     32.27 o 
   0 -14   2     1426.19     1475.85     71.58 o 
   1 -14   2      840.42      865.64     72.35 o 
 -10 -13   2      849.66      873.54     83.76 o 
  -9 -13   2      285.90      237.94     87.15 o 
  -8 -13   2        2.07       36.95     23.89 o 
  -7 -13   2      462.83      428.89     41.66 o 
  -6 -13   2     1431.69     1331.02     61.81 o 
  -5 -13   2     1700.45     1523.56     81.23 o 
  -4 -13   2      983.26     1005.42    128.57 o 
  -2 -13   2     2830.57     2742.45    160.85 o 
  -1 -13   2      599.85      566.74     28.53 o 
   0 -13   2       43.12       47.39     20.94 o 
   1 -13   2      612.32      657.58     38.94 o 
   2 -13   2     1787.64     1710.28    137.10 o 
 -11 -12   2      785.69      825.84     44.71 o 
 -10 -12   2     1097.55     1181.45     46.95 o 
  -9 -12   2     2216.76     2294.94     56.83 o 
  -8 -12   2     2920.58     2919.05     71.81 o 
  -7 -12   2     1914.68     1857.03     71.52 o 
  -6 -12   2        1.03       17.44     21.12 o 
  -5 -12   2     1031.42      989.85     56.05 o 
  -4 -12   2      439.01      385.71     94.68 o 
  -3 -12   2      679.07      695.28     65.78 o 
  -2 -12   2     1825.18     2103.37    135.56 o 
  -1 -12   2     2932.26     2731.82    135.51 o 
   0 -12   2     2466.37     2409.94     66.08 o 
   1 -12   2      172.40      144.86     25.18 o 
   2 -12   2      185.14      164.19     38.14 o 
   3 -12   2     1003.63     1096.70     51.22 o 
   4 -12   2     1389.95     1415.15     74.15 o 
 -12 -11   2       58.72       50.11     29.40 o 
 -11 -11   2      426.43      433.31     37.38 o 
 -10 -11   2      450.99      429.05     34.03 o 
  -9 -11   2      519.83      530.77     31.34 o 
  -8 -11   2     2067.82     2043.48     55.09 o 
  -7 -11   2     2913.42     2923.33     76.89 o 
  -6 -11   2     1270.09     1290.72     59.24 o 
  -5 -11   2      180.82      180.57     20.45 o 
  -4 -11   2      591.03      604.11    100.60 o 
  -3 -11   2     1226.32     1414.67     79.88 o 
  -2 -11   2      295.08      255.48     47.30 o 
  -1 -11   2     1456.60     1465.87     76.34 o 
   0 -11   2     3668.71     3429.82    124.43 o 
   1 -11   2     1877.94     1838.29     56.25 o 
   2 -11   2      529.64      582.59     30.92 o 
   3 -11   2      332.37      373.36     30.31 o 
   4 -11   2       33.51       29.46     24.60 o 
   5 -11   2      830.39      911.65     48.45 o 
 -12 -10   2      194.26      251.59     39.59 o 
 -11 -10   2      515.10      482.93     39.04 o 
 -10 -10   2      668.40      677.95     55.74 o 
  -9 -10   2      111.57      112.37     28.30 o 
  -8 -10   2      592.60      626.05     30.87 o 
  -7 -10   2     1656.99     1644.47     34.87 o 
  -6 -10   2     2083.42     2111.89     51.74 o 
  -5 -10   2     4396.65     4321.56    100.80 o 
  -4 -10   2      516.06      434.58     34.98 o 
  -3 -10   2     3065.72     3213.55    133.95 o 
  -2 -10   2      968.27     1046.67     69.40 o 
  -1 -10   2      170.11      183.79     34.28 o 
   0 -10   2     4224.92     4222.23     74.46 o 
   1 -10   2     5296.58     5370.96     86.73 o 
   2 -10   2     2462.10     2405.36     49.68 o 
   3 -10   2     1710.90     1785.66     50.74 o 
   4 -10   2     1273.23     1343.73     49.71 o 
   5 -10   2       54.89       26.16     25.71 o 
   6 -10   2      592.19      563.60     48.20 o 
 -12  -9   2     1650.78     1608.81     74.85 o 
 -11  -9   2     1105.50      990.28     49.54 o 
 -10  -9   2       43.34       47.06     24.82 o 
  -9  -9   2      134.30       98.19     25.26 o 
  -8  -9   2     1072.50     1068.67     34.26 o 
  -7  -9   2      364.82      372.56     22.71 o 
  -6  -9   2     1220.21     1191.23     29.92 o 
  -5  -9   2     9522.08     9294.86     96.07 o 
  -4  -9   2     6815.64     6429.23    163.00 o 
  -3  -9   2      963.16      978.52     98.98 o 
  -2  -9   2       29.49       54.16     35.50 o 
  -1  -9   2      444.63      430.34     44.25 o 
   0  -9   2     1527.78     1520.08     29.11 o 
   1  -9   2     9771.87     9849.09    170.37 o 
   2  -9   2     8822.06     8931.69    175.26 o 
   3  -9   2     3804.90     3931.19    101.87 o 
   4  -9   2     4332.65     4240.81     83.26 o 
   5  -9   2     1654.28     1659.45     56.45 o 
   6  -9   2      165.59      174.25     35.64 o 
   7  -9   2        1.59      -12.62     30.92 o 
 -13  -8   2      406.93      337.92     54.40 o 
 -12  -8   2     1507.08     1350.43     86.19 o 
 -11  -8   2     4170.57     4310.93     94.37 o 
 -10  -8   2     7252.68     7470.85    194.45 o 
  -9  -8   2     1679.14     1721.30     64.89 o 
  -8  -8   2       16.07       29.56     16.78 o 
  -7  -8   2        4.02      -13.84     13.84 o 
  -6  -8   2      291.15      252.69     19.05 o 
  -5  -8   2     2743.21     2761.36     60.92 o 
  -4  -8   2    10019.47     9895.49    147.83 o 
  -3  -8   2    12176.29    12781.51    582.06 o 
  -2  -8   2     4576.22     4696.24    132.11 o 
  -1  -8   2     3519.37     3508.66    105.69 o 
   0  -8   2      547.15      591.04     16.18 o 
   1  -8   2      318.92      355.31     15.57 o 
   2  -8   2     1578.05     1632.48     34.66 o 
   3  -8   2     2492.29     2551.96     51.97 o 
   4  -8   2     3372.07     3430.24     94.12 o 
   5  -8   2     4298.76     4375.49     87.91 o 
   6  -8   2     1518.82     1579.31     62.83 o 
   7  -8   2      471.36      409.47     35.34 o 
   8  -8   2      159.98       96.77     20.69 o 
 -13  -7   2       89.01       61.74     46.31 o 
 -12  -7   2       26.39       42.17     32.41 o 
 -11  -7   2      584.83      586.09     47.30 o 
 -10  -7   2     3524.54     3411.35     79.73 o 
  -9  -7   2     2418.93     2511.18     69.34 o 
  -8  -7   2     1791.65     1897.39     43.75 o 
  -7  -7   2     2338.19     2261.65     73.28 o 
  -6  -7   2      457.05      427.06     21.36 o 
  -5  -7   2      162.55      175.99     12.34 o 
  -4  -7   2     1804.22     1689.69     37.11 o 
  -3  -7   2     6300.67     6100.65    175.40 o 
  -2  -7   2     9610.49     9914.59    293.45 o 
  -1  -7   2     5583.24     5436.32    132.26 o 
   0  -7   2    11285.83    11437.56    174.66 o 
   1  -7   2     9496.27     9894.07     92.78 o 
   2  -7   2      874.73      935.42     23.98 o 
   3  -7   2       63.48       87.06     16.46 o 
   4  -7   2      392.64      457.45     29.87 o 
   5  -7   2     1482.13     1530.93     36.73 o 
   6  -7   2     3429.63     3452.87     58.29 o 
   7  -7   2      923.73      905.22     37.19 o 
   8  -7   2      246.04      262.80     35.69 o 
   9  -7   2      465.93      430.24     38.87 o 
 -13  -6   2       14.63      -37.07     38.24 o 
 -12  -6   2      236.06      269.68     42.58 o 
 -11  -6   2      367.21      299.45     35.87 o 
 -10  -6   2      650.36      621.76     39.44 o 
  -9  -6   2     1903.46     1869.24     56.23 o 
  -8  -6   2     1057.18     1070.55     35.14 o 
  -7  -6   2     1116.82     1132.93     38.16 o 
  -6  -6   2     2412.84     2499.88     44.03 o 
  -5  -6   2      936.98      901.57     22.25 o 
  -4  -6   2      128.95      152.62      9.86 o 
  -3  -6   2     2402.82     2355.43     49.71 o 
  -2  -6   2     5241.22     5372.66    339.98 o 
  -1  -6   2     9053.84     9398.22    434.66 o 
   0  -6   2     5913.38     6043.03    108.98 o 
   1  -6   2    11116.10    11492.52    105.16 o 
   2  -6   2     9085.94     9489.51     92.78 o 
   3  -6   2      239.44      273.27     25.18 o 
   4  -6   2        5.63        5.02     10.30 o 
   5  -6   2       38.83       39.67     14.13 o 
   6  -6   2     2670.75     2833.23     51.20 o 
   7  -6   2     4321.34     4382.92     73.16 o 
   8  -6   2      699.49      710.41     41.28 o 
   9  -6   2      291.20      298.76     35.42 o 
 -13  -5   2      480.04      533.83     56.52 o 
 -12  -5   2      146.37      160.93     46.28 o 
 -11  -5   2      837.24      838.98     54.85 o 
 -10  -5   2      380.02      416.64     35.58 o 
  -9  -5   2     2494.11     2412.27     63.06 o 
  -8  -5   2     4419.25     4316.80     80.91 o 
  -7  -5   2     1110.00     1079.49     38.06 o 
  -6  -5   2     2807.62     2661.19     44.90 o 
  -5  -5   2     8541.91     8531.86     86.90 o 
  -4  -5   2     4208.33     4300.90     53.98 o 
  -3  -5   2       79.75       76.61      6.65 o 
  -2  -5   2     7169.30     7820.17    115.83 o 
  -1  -5   2    13432.43    13759.81    252.87 o 
   0  -5   2    11939.50    12106.62    130.01 o 
   1  -5   2     9286.41     9727.09     96.83 o 
   2  -5   2     7526.20     7971.71     78.91 o 
   3  -5   2     6457.56     6475.27     62.85 o 
   4  -5   2     2744.28     2893.92     52.86 o 
   5  -5   2     1254.64     1285.88     32.26 o 
   6  -5   2       19.57        5.08     14.87 o 
   7  -5   2     2903.33     2863.60     95.82 o 
   8  -5   2     4688.26     4890.61     94.68 o 
   9  -5   2     1219.40     1129.89     51.46 o 
  10  -5   2      712.99      594.21     77.41 o 
 -13  -4   2     1690.25     1694.34     84.17 o 
 -12  -4   2      734.70      698.39     57.18 o 
 -11  -4   2      796.67      743.82     53.22 o 
 -10  -4   2     2380.84     2304.41     67.34 o 
  -9  -4   2      563.70      534.57     35.98 o 
  -8  -4   2     1752.49     1745.17     47.00 o 
  -7  -4   2     4051.46     4017.34     57.12 o 
  -6  -4   2     5274.62     5212.66     64.25 o 
  -5  -4   2     9674.72     9798.63     96.30 o 
  -4  -4   2    17667.03    17549.64    154.35 o 
  -3  -4   2    16623.78    16800.88    142.22 o 
  -2  -4   2    13984.33    14096.61    202.46 o 
  -1  -4   2     2018.20     2030.78     85.80 o 
   0  -4   2     1092.53     1114.61     25.61 o 
   1  -4   2     4565.31     4734.49     88.48 o 
   2  -4   2    10560.67    10732.28     97.21 o 
   3  -4   2    11606.75    11825.29     88.04 o 
   4  -4   2     4649.73     4680.88     50.19 o 
   5  -4   2     1959.83     2006.14     51.09 o 
   6  -4   2     3630.03     3446.48     63.32 o 
   7  -4   2      466.84      412.77     31.01 o 
   8  -4   2     1289.29     1349.55     50.44 o 
   9  -4   2     2951.32     2905.71    102.72 o 
  10  -4   2     1638.29     1493.96    123.19 o 
  11  -4   2     1232.88     1324.72    106.69 o 
 -13  -3   2      416.16      478.71     56.82 o 
 -12  -3   2      541.94      565.42     82.30 o 
 -11  -3   2      669.63      672.51     52.30 o 
 -10  -3   2     2461.80     2589.19     81.77 o 
  -9  -3   2     3924.92     3871.74     69.32 o 
  -8  -3   2     1482.00     1519.73     41.05 o 
  -7  -3   2      942.67      950.08     31.89 o 
  -6  -3   2     4360.29     4329.54     57.58 o 
  -5  -3   2     7633.21     7422.66     78.53 o 
  -4  -3   2     8972.17     8980.46     86.13 o 
  -3  -3   2    16231.24    16349.53    164.16 o 
  -2  -3   2    32643.15    33518.02    309.70 o 
  -1  -3   2    39742.67    41555.29    381.96 o 
   0  -3   2    12613.88    13161.70    153.18 o 
   1  -3   2     2435.98     2609.19     35.08 o 
   2  -3   2      340.42      379.34     12.57 o 
   3  -3   2     4052.76     4074.48     43.16 o 
   4  -3   2     5967.34     5959.91     60.31 o 
   5  -3   2      763.61      785.32     23.80 o 
   6  -3   2     2115.81     2126.71     39.70 o 
   7  -3   2     7535.66     7551.38    113.48 o 
   8  -3   2     1317.44     1334.21     57.82 o 
   9  -3   2       40.98       60.68     42.60 o 
  10  -3   2      549.00      513.41     71.26 o 
  11  -3   2      679.03      636.37     82.07 o 
 -13  -2   2       80.59      229.17    109.20 o 
 -12  -2   2      303.25      322.54     48.67 o 
 -11  -2   2      313.80      284.52     42.34 o 
 -10  -2   2       96.27      139.82     27.19 o 
  -9  -2   2     2828.13     2772.83     64.34 o 
  -8  -2   2     5709.96     5550.08     81.51 o 
  -7  -2   2     2459.75     2398.53     55.96 o 
  -6  -2   2      510.06      505.65     20.41 o 
  -5  -2   2        2.41        3.10      8.48 o 
  -4  -2   2     4472.49     4268.83     49.91 o 
  -3  -2   2     9051.69     8855.48     81.79 o 
  -2  -2   2     6569.48     6565.73     64.36 o 
  -1  -2   2    16997.66    17392.93    159.86 o 
   0  -2   2    19537.06    20391.84    186.57 o 
   1  -2   2     6944.50     7055.57     65.18 o 
   2  -2   2     4657.88     4919.27     59.53 o 
   3  -2   2      252.29      211.35     10.92 o 
   4  -2   2     5008.71     5019.39     52.96 o 
   5  -2   2     6683.04     6730.20     68.88 o 
   6  -2   2     3831.99     3884.79     59.35 o 
   7  -2   2     1890.92     1823.44     56.07 o 
   8  -2   2     6323.73     6432.40    101.79 o 
   9  -2   2     2018.70     1932.87    102.15 o 
  10  -2   2       84.18       58.22     88.22 o 
  11  -2   2       43.30       71.94     51.49 o 
  12  -2   2      228.15      167.42     66.13 o 
 -12  -1   2       10.41      -29.88     30.70 o 
 -11  -1   2      538.73      518.55     55.49 o 
 -10  -1   2       86.74      121.61     26.94 o 
  -9  -1   2       81.75      146.71     25.40 o 
  -8  -1   2     4799.67     4684.88     81.31 o 
  -7  -1   2     9032.56     8938.77    107.55 o 
  -6  -1   2     6082.75     6088.33     66.34 o 
  -5  -1   2     7126.82     7330.75     66.77 o 
  -4  -1   2     2063.76     2030.43     27.56 o 
  -3  -1   2     3042.68     2984.88     31.73 o 
  -2  -1   2     5821.57     5698.61     54.59 o 
  -1  -1   2     1795.61     1781.30     25.92 o 
   0  -1   2     4547.45     4517.94     45.14 o 
   1  -1   2    48124.57    50093.07    554.46 o 
   2  -1   2    13044.90    12830.03    143.98 o 
   3  -1   2     3149.08     3061.12     34.67 o 
   4  -1   2       37.89       60.08      8.75 o 
   5  -1   2    11995.64    11944.27     99.12 o 
   6  -1   2     6463.70     6468.41     73.20 o 
   7  -1   2     2707.39     2738.77     57.93 o 
   8  -1   2     4765.08     4758.56     83.76 o 
   9  -1   2     6154.83     6242.27    116.10 o 
  10  -1   2     1833.16     1822.22     75.62 o 
  11  -1   2      608.48      526.92     72.96 o 
  12  -1   2      250.09      135.66    100.06 o 
 -12   0   2     1153.39     1127.23     62.47 o 
 -11   0   2       72.44       69.84     29.16 o 
 -10   0   2      246.71      266.66     32.28 o 
  -9   0   2      739.59      795.04     50.69 o 
  -8   0   2     1159.78     1124.96     37.85 o 
  -7   0   2     7204.41     7253.31     86.52 o 
  -6   0   2    11866.51    11963.17    118.27 o 
  -5   0   2     9164.26     8855.69     81.06 o 
  -4   0   2    16242.16    16155.04    128.08 o 
  -3   0   2    15527.84    15885.66    111.67 o 
  -2   0   2     1558.85     1492.55     17.49 o 
  -1   0   2     6356.23     6136.38     64.02 o 
   0   0   2     6312.63     6081.74     82.46 o 
   1   0   2     1504.40     1456.81     25.10 o 
   2   0   2      997.38      962.18     23.87 o 
   3   0   2    13635.75    13312.09    118.35 o 
   4   0   2    16650.16    16370.54    131.59 o 
   5   0   2      979.71      965.57     21.66 o 
   6   0   2     1616.71     1598.14     31.09 o 
   7   0   2      286.06      301.95     24.44 o 
   8   0   2     2293.20     2124.14     60.97 o 
   9   0   2     4605.32     4715.28    109.97 o 
  10   0   2     3789.47     3768.52     91.60 o 
  11   0   2     1972.57     1953.67     73.70 o 
  12   0   2     1342.56     1384.54    105.73 o 
 -12   1   2     1079.31     1141.13     83.46 o 
 -11   1   2     2001.03     2113.45    101.87 o 
 -10   1   2      124.80      146.91     29.82 o 
  -9   1   2      177.74      224.00     26.25 o 
  -8   1   2      116.84      107.91     20.81 o 
  -7   1   2     1525.02     1556.17     37.95 o 
  -6   1   2     6718.88     6665.75     78.47 o 
  -5   1   2     7914.23     7799.32     79.12 o 
  -4   1   2    13377.40    12979.16    126.57 o 
  -3   1   2    27312.71    26553.95    186.56 o 
  -2   1   2    37479.50    37519.25    281.91 o 
  -1   1   2    11697.13    11447.44    102.95 o 
   0   1   2     4425.81     4160.54     50.57 o 
   1   1   2     5420.00     5141.60     47.55 o 
   2   1   2     4569.71     4778.08     47.62 o 
   3   1   2     8226.95     7700.27     70.22 o 
   4   1   2    31542.87    31785.04    248.30 o 
   5   1   2    15473.20    14843.52    116.89 o 
   6   1   2     8327.33     8035.36     73.51 o 
   7   1   2      248.74      252.41     21.50 o 
   8   1   2      286.63      277.39     30.21 o 
   9   1   2       40.49       40.16     24.11 o 
  10   1   2     1372.42     1335.18     88.06 o 
  11   1   2      982.57     1039.83     73.69 o 
  12   1   2      729.70      748.32     54.34 o 
  13   1   2      738.96      743.12     73.23 o 
 -11   2   2     1714.72     1774.76     93.89 o 
 -10   2   2     2852.96     2968.75     90.26 o 
  -9   2   2     1534.08     1548.47     49.86 o 
  -8   2   2     2688.63     2714.41     58.73 o 
  -7   2   2     1844.83     1797.92     62.66 o 
  -6   2   2      259.75      297.31     20.06 o 
  -5   2   2     2823.00     2820.69     40.88 o 
  -4   2   2      917.37      945.33     21.30 o 
  -3   2   2     2052.61     1956.02     26.34 o 
  -2   2   2    22838.68    22433.66    171.64 o 
  -1   2   2    36378.73    35929.32    263.24 o 
   0   2   2     1297.30     1202.75     18.54 o 
   1   2   2     2745.75     2479.15     37.13 o 
   2   2   2     4734.60     4532.48     42.71 o 
   3   2   2    18124.21    18247.20    169.47 o 
   4   2   2     3119.73     2947.64     37.54 o 
   5   2   2    18038.81    17743.67    136.14 o 
   6   2   2    16533.05    16377.27    131.39 o 
   7   2   2     6173.12     6089.70     75.91 o 
   8   2   2     2005.00     1890.48     45.83 o 
   9   2   2     1750.07     1717.99     58.67 o 
  10   2   2       97.89      117.67     29.44 o 
  11   2   2      494.07      518.15     43.97 o 
  12   2   2      335.85      297.89     41.13 o 
  13   2   2       99.94      191.11     53.21 o 
 -11   3   2      112.46      129.64     45.38 o 
 -10   3   2     1851.33     1748.72     74.71 o 
  -9   3   2     3845.45     3873.82     99.47 o 
  -8   3   2     3808.78     3930.45     85.45 o 
  -7   3   2     7042.29     7143.40     91.40 o 
  -6   3   2     5081.32     5135.07     82.84 o 
  -5   3   2       28.85       53.32     11.16 o 
  -4   3   2       71.69       59.85     10.36 o 
  -3   3   2     1234.36     1266.86     24.49 o 
  -2   3   2     9804.34     9995.79    122.27 o 
  -1   3   2    18151.95    18189.48    169.49 o 
   0   3   2     4081.96     3951.32     45.09 o 
   1   3   2     5640.13     5570.99     58.54 o 
   2   3   2      612.34      545.21     13.08 o 
   3   3   2     1851.25     1804.12     25.23 o 
   4   3   2     2145.06     2147.39     36.75 o 
   5   3   2     1288.77     1211.23     23.90 o 
   6   3   2     9922.10     9961.26    109.78 o 
   7   3   2     8971.29     8836.82    164.11 o 
   8   3   2     2039.97     2063.08     47.31 o 
   9   3   2     1525.17     1566.76     45.48 o 
  10   3   2     2747.85     2659.19     90.60 o 
  11   3   2       27.16      -14.46     25.58 o 
  12   3   2      327.57      386.21     71.89 o 
  13   3   2       91.83       52.87     45.97 o 
 -10   4   2      180.81      174.95     45.73 o 
  -9   4   2     1210.69     1223.99     62.78 o 
  -8   4   2     1285.70     1310.44     60.41 o 
  -7   4   2     3837.13     3937.15    100.61 o 
  -6   4   2    10432.49    10558.69    130.14 o 
  -5   4   2     2535.46     2430.41     38.92 o 
  -4   4   2      184.32      193.36     12.91 o 
  -3   4   2      392.17      417.88     15.02 o 
  -2   4   2       24.42       34.31      7.91 o 
  -1   4   2     2877.82     2807.75     38.73 o 
   0   4   2    13491.86    13346.69    114.57 o 
   1   4   2     9850.51     9327.25    109.20 o 
   2   4   2     4589.56     4461.78     44.11 o 
   3   4   2    11950.35    11834.10    136.96 o 
   4   4   2     4094.63     3988.05     47.96 o 
   5   4   2       16.96       25.92      9.41 o 
   6   4   2     2583.36     2625.58     40.42 o 
   7   4   2     8221.47     8247.88    126.64 o 
   8   4   2     3361.19     3396.26     57.59 o 
   9   4   2     2230.85     2314.13     68.43 o 
  10   4   2     2667.47     2353.86     90.80 o 
  11   4   2     1205.55     1256.52     75.72 o 
  12   4   2       36.52       15.28     38.37 o 
  13   4   2        1.39      -39.45     39.45 o 
 -10   5   2       12.61      -34.21     36.95 o 
  -9   5   2       37.46       13.65     36.68 o 
  -8   5   2       82.84      111.55     28.27 o 
  -7   5   2     1749.28     1782.07     58.92 o 
  -6   5   2     5581.44     5482.79    148.60 o 
  -5   5   2     9115.30     9201.30     93.15 o 
  -4   5   2     4287.64     4350.86     53.15 o 
  -3   5   2      812.20      846.38     19.77 o 
  -2   5   2     2556.84     2581.76     31.87 o 
  -1   5   2      541.36      622.10     15.81 o 
   0   5   2     8672.43     8520.21     91.04 o 
   1   5   2    18747.03    19182.76    215.89 o 
   2   5   2    18220.52    18070.72    159.50 o 
   3   5   2     9134.88     8515.02    130.13 o 
   4   5   2    11981.31    11585.54    159.74 o 
   5   5   2    14794.26    14533.18    211.47 o 
   6   5   2     3108.28     3057.52     67.77 o 
   7   5   2        0.44        1.70     11.33 o 
   8   5   2      836.67      862.61     28.61 o 
   9   5   2     1463.73     1375.85     59.53 o 
  10   5   2     2444.38     2440.50    198.93 o 
  11   5   2     1278.65     1191.44     72.88 o 
  12   5   2      419.95      337.49     53.37 o 
  13   5   2      113.71       62.80     43.93 o 
  -9   6   2      796.39      858.72     69.10 o 
  -8   6   2      278.42      249.41     33.14 o 
  -7   6   2       72.22       48.95     26.96 o 
  -6   6   2      115.70       95.70     21.09 o 
  -5   6   2     2290.38     2368.12     41.23 o 
  -4   6   2     6103.09     6168.60     84.91 o 
  -3   6   2     3901.02     3991.85     57.81 o 
  -2   6   2     3880.74     3927.24     44.35 o 
  -1   6   2     6953.26     6725.56    118.24 o 
   0   6   2     1062.03     1052.45     33.84 o 
   1   6   2     5871.07     6102.57     92.64 o 
   2   6   2     9792.84     9935.04     94.19 o 
   3   6   2     6307.49     6052.57     64.63 o 
   4   6   2     8047.69     7749.26    122.51 o 
   5   6   2    15066.22    15052.27    188.45 o 
   6   6   2    12092.36    11934.29    212.12 o 
   7   6   2     5947.72     5822.48     86.20 o 
   8   6   2     1375.56     1410.51     56.62 o 
   9   6   2       54.39       37.51     21.59 o 
  10   6   2       58.46       70.83     27.23 o 
  11   6   2      920.72      968.91     56.26 o 
  12   6   2     1241.39     1339.58     80.30 o 
  13   6   2      133.98      127.21     46.17 o 
  -8   7   2     2072.48     2089.19     66.65 o 
  -7   7   2      627.63      649.71     40.03 o 
  -6   7   2     1086.05     1070.93     43.51 o 
  -5   7   2       80.45       81.43     19.61 o 
  -4   7   2     2531.29     2546.37     62.70 o 
  -3   7   2     2835.85     2888.95     41.71 o 
  -2   7   2      685.99      719.75     22.62 o 
  -1   7   2     3537.91     3600.08     85.73 o 
   0   7   2    15109.27    15655.50    232.76 o 
   1   7   2     5119.39     5138.13     61.07 o 
   2   7   2      619.13      692.89     23.26 o 
   3   7   2       69.64       63.70      9.49 o 
   4   7   2     1891.99     1860.14     38.22 o 
   5   7   2     3568.19     3590.98     55.93 o 
   6   7   2     1785.86     1797.37     60.92 o 
   7   7   2     3175.09     3142.20     58.98 o 
   8   7   2     2014.34     2016.82     58.75 o 
   9   7   2      895.04      886.68     42.24 o 
  10   7   2       10.91       39.50     26.20 o 
  11   7   2      244.88      210.11     36.00 o 
  12   7   2     1221.97     1140.47     74.22 o 
  13   7   2      746.46      707.80     67.49 o 
  -8   8   2     1278.50     1321.09     73.31 o 
  -7   8   2     1514.66     1498.05     53.73 o 
  -6   8   2      821.90      788.88     36.29 o 
  -5   8   2      778.76      806.57     38.65 o 
  -4   8   2       65.17       51.24     13.46 o 
  -3   8   2     4617.94     4530.49     53.66 o 
  -2   8   2     1534.86     1466.44     37.03 o 
  -1   8   2      491.43      466.40     22.97 o 
   0   8   2     8150.54     8063.49    126.65 o 
   1   8   2     9718.63     9904.39    136.41 o 
   2   8   2     3755.56     3988.73     51.55 o 
   3   8   2      177.11      183.44     15.53 o 
   4   8   2       58.37       51.83     12.17 o 
   5   8   2      846.56      835.56     26.83 o 
   6   8   2     1590.74     1520.07     62.95 o 
   7   8   2      316.23      371.75     38.09 o 
   8   8   2      889.27      983.40     37.58 o 
   9   8   2     1367.22     1355.03     46.07 o 
  10   8   2     1159.20     1186.54     50.29 o 
  11   8   2       19.53       10.40     27.82 o 
  12   8   2      359.72      399.17     53.73 o 
  13   8   2      502.12      346.30     54.56 o 
  -7   9   2      501.22      569.62     29.75 o 
  -6   9   2     1204.69     1154.39     49.28 o 
  -5   9   2     2227.46     2211.72     87.66 o 
  -4   9   2     1257.75     1227.64     51.36 o 
  -3   9   2       18.19       54.62     18.29 o 
  -2   9   2     1820.68     1788.28     42.72 o 
  -1   9   2     2815.11     2763.42     62.63 o 
   0   9   2     2145.20     2213.10     49.42 o 
   1   9   2     5914.55     5791.57     77.68 o 
   2   9   2     8657.60     8652.88    177.09 o 
   3   9   2     8273.64     8232.60     99.42 o 
   4   9   2     5092.02     5103.02    100.68 o 
   5   9   2      738.18      761.97     28.55 o 
   6   9   2     1033.32      998.23     31.52 o 
   7   9   2     3652.15     3608.96     90.22 o 
   8   9   2      899.05      931.69     36.25 o 
   9   9   2     1140.63     1149.46     46.77 o 
  10   9   2     1866.12     1768.55     93.26 o 
  11   9   2     1224.03     1352.01     62.04 o 
  12   9   2      550.45      553.78     48.99 o 
  13   9   2        4.21      -21.40     37.25 o 
  -6  10   2      321.13      298.73     41.45 o 
  -5  10   2     1471.86     1284.64     59.84 o 
  -4  10   2     3553.53     3501.44     71.47 o 
  -3  10   2     3199.56     3161.39     63.87 o 
  -2  10   2      685.19      596.92     29.49 o 
  -1  10   2       65.37       77.95     16.78 o 
   0  10   2      554.00      558.43     25.42 o 
   1  10   2     1167.69     1111.03     31.28 o 
   2  10   2     5305.73     5247.33     72.96 o 
   3  10   2     5985.51     6089.01     81.21 o 
   4  10   2     6349.33     6227.06     77.15 o 
   5  10   2     8576.08     8447.94    100.12 o 
   6  10   2     2690.14     2818.32     51.36 o 
   7  10   2       14.91        9.09     15.69 o 
   8  10   2      640.41      696.96     38.97 o 
   9  10   2      594.47      610.21     33.77 o 
  10  10   2      979.08      945.76     45.38 o 
  11  10   2      938.20      984.81     49.81 o 
  12  10   2     1471.44     1426.21     67.20 o 
  -5  11   2      155.56      148.59     35.60 o 
  -4  11   2      612.46      573.34     44.14 o 
  -3  11   2     3730.99     3650.69     75.21 o 
  -2  11   2     4881.34     4833.22    124.38 o 
  -1  11   2     1418.52     1408.10     39.61 o 
   0  11   2     1017.06     1034.90     32.36 o 
   1  11   2      312.52      330.47     23.83 o 
   2  11   2      313.57      290.47     19.36 o 
   3  11   2      496.79      502.75     37.36 o 
   4  11   2      146.26      175.52     17.32 o 
   5  11   2     1018.64     1039.03     29.91 o 
   6  11   2     3008.44     3031.87     53.68 o 
   7  11   2     1665.11     1629.50     49.73 o 
   8  11   2      436.77      423.40     27.89 o 
   9  11   2       44.11       23.19     20.35 o 
  10  11   2      193.05      220.52     34.28 o 
  11  11   2      159.63      150.08     30.99 o 
  12  11   2      279.78      251.13     40.12 o 
  -4  12   2       39.73       21.95     29.16 o 
  -3  12   2      318.61      321.87     30.07 o 
  -2  12   2     2130.71     2056.22     52.67 o 
  -1  12   2     3154.64     3187.11    102.69 o 
   0  12   2     1666.24     1589.54     40.79 o 
   1  12   2     1219.91     1232.22     36.12 o 
   2  12   2      825.28      791.52     37.71 o 
   3  12   2       68.68       57.88     17.19 o 
   4  12   2      140.76      160.84     19.81 o 
   5  12   2      149.33      153.74     16.98 o 
   6  12   2      352.06      334.08     21.78 o 
   7  12   2     1575.39     1617.58     43.02 o 
   8  12   2     1101.41     1167.57     45.19 o 
   9  12   2      201.71      172.72     24.63 o 
  10  12   2        5.69       19.37     22.83 o 
  11  12   2       40.54       62.54     28.08 o 
  -2  13   2       60.90       46.52     22.44 o 
  -1  13   2     1225.98     1266.78     46.56 o 
   0  13   2     2628.99     2696.99     83.88 o 
   1  13   2     1579.49     1653.18     63.73 o 
   2  13   2     1480.60     1495.60     65.41 o 
   3  13   2      960.21      850.28     50.16 o 
   4  13   2      119.10      113.88     29.72 o 
   5  13   2     1006.64      992.67     54.83 o 
   6  13   2      265.34      261.47     32.09 o 
   7  13   2      628.37      649.11     31.50 o 
   8  13   2     1887.49     1866.66     47.56 o 
   9  13   2     1064.59     1143.72     41.75 o 
  10  13   2      342.74      361.96     31.41 o 
  11  13   2      101.22      107.90     29.60 o 
   0  14   2      877.44      896.72     76.58 o 
   1  14   2      867.91      854.46     51.73 o 
   2  14   2     1502.35     1580.44     63.19 o 
   3  14   2     2517.63     2498.54     85.25 o 
   4  14   2      727.81      783.98     51.53 o 
   5  14   2       34.69       38.32     30.11 o 
   6  14   2       17.02       23.46     29.85 o 
   7  14   2      110.76      120.52     46.54 o 
   8  14   2      768.47      762.55     53.32 o 
   9  14   2     1438.08     1473.60     68.79 o 
   2  15   2       82.47       75.68     38.96 o 
   3  15   2      646.75      671.17     78.54 o 
   4  15   2     1695.88     1618.14     94.14 o 
   5  15   2      775.97      776.79     71.01 o 
   6  15   2      450.43      452.41     61.33 o 
   7  15   2      296.30      339.98     58.10 o 
   8  15   2       10.74       29.36     35.82 o 
  -7 -15   3      138.30      163.81     35.82 o 
  -6 -15   3       15.28       -4.95     20.63 o 
  -2 -15   3      548.50      486.30     44.65 o 
  -9 -14   3      955.10     1006.94     58.62 o 
  -8 -14   3     1439.48     1343.15     82.35 o 
  -7 -14   3      334.59      328.64     34.50 o 
  -6 -14   3      123.06      101.98     23.58 o 
  -5 -14   3       70.87       39.81     86.07 o 
  -1 -14   3     2330.36     2281.17     73.45 o 
   0 -14   3     1081.41     1031.90     50.72 o 
 -10 -13   3       21.32       -5.14     44.65 o 
  -9 -13   3      202.11      219.11     39.43 o 
  -8 -13   3     1696.11     1695.99     86.88 o 
  -7 -13   3     1213.15     1306.40     69.52 o 
  -6 -13   3     1090.21     1088.45     40.96 o 
  -5 -13   3     1265.84     1426.63    153.31 o 
  -4 -13   3      357.22      358.81     95.22 o 
  -3 -13   3        4.72      -44.11     67.24 o 
  -1 -13   3     2205.00     2035.55     74.46 o 
   0 -13   3     3142.70     3166.42     96.98 o 
   1 -13   3     1853.47     1871.57     67.24 o 
   2 -13   3     1791.44     1713.02     71.16 o 
 -11 -12   3      375.17      312.29     34.53 o 
 -10 -12   3      561.14      628.64     38.04 o 
  -9 -12   3      196.91      254.41     28.91 o 
  -8 -12   3       99.64      106.91     29.12 o 
  -7 -12   3     1262.79     1187.17     84.17 o 
  -6 -12   3     2548.39     2568.59     85.37 o 
  -5 -12   3     1409.09     1278.70    140.94 o 
  -4 -12   3     1395.27     1381.45    138.25 o 
  -3 -12   3     1994.88     2237.86    162.46 o 
  -2 -12   3     1093.44     1273.37     83.47 o 
  -1 -12   3       52.41       50.72     15.01 o 
   0 -12   3      943.50      850.35     41.12 o 
   1 -12   3      917.45      865.02     39.85 o 
   2 -12   3     1240.92     1329.62     60.74 o 
   3 -12   3     3071.66     3129.23     96.70 o 
   4 -12   3     1247.09     1285.66     51.85 o 
 -11 -11   3     1207.70     1308.86     53.94 o 
 -10 -11   3      686.49      675.87     41.23 o 
  -9 -11   3      893.99      962.03     42.50 o 
  -8 -11   3     1205.92     1202.59     37.64 o 
  -7 -11   3       12.25        3.23     18.94 o 
  -6 -11   3      763.36      824.45     40.32 o 
  -5 -11   3     1896.16     1861.98     49.46 o 
  -4 -11   3     1910.44     1744.56    147.40 o 
  -3 -11   3     1300.23     1325.58    104.36 o 
  -2 -11   3     3774.38     3952.61    131.35 o 
  -1 -11   3     1238.12     1189.41     47.21 o 
   0 -11   3       43.23       53.61     14.93 o 
   1 -11   3       60.43       33.09     20.36 o 
   2 -11   3       61.72       69.17     18.74 o 
   3 -11   3     1640.37     1674.73     51.36 o 
   4 -11   3     2870.39     2840.61     70.47 o 
   5 -11   3      856.00      894.56     47.42 o 
 -12 -10   3      295.87      227.79     42.93 o 
 -11 -10   3      862.39      858.11     46.84 o 
 -10 -10   3      205.89      173.32     29.76 o 
  -9 -10   3      245.86      278.29     28.39 o 
  -8 -10   3     1070.48     1060.97     36.07 o 
  -7 -10   3     1662.57     1648.36     40.74 o 
  -6 -10   3       36.18       29.10     14.82 o 
  -5 -10   3      822.76      880.34     29.05 o 
  -4 -10   3     1493.54     1200.44     52.38 o 
  -3 -10   3     6032.73     6280.97    173.76 o 
  -2 -10   3     6348.47     6494.91    565.38 o 
  -1 -10   3     3215.07     3048.07    147.53 o 
   0 -10   3     2219.36     2152.51     57.06 o 
   1 -10   3     2636.87     2602.12     53.96 o 
   2 -10   3      997.80     1015.58     33.37 o 
   3 -10   3       18.11       24.70     20.05 o 
   4 -10   3     1303.73     1421.61     50.64 o 
   5 -10   3     3480.13     3533.26     82.11 o 
   6 -10   3     1266.17     1218.20     61.36 o 
 -12  -9   3      311.65      328.94     43.20 o 
 -11  -9   3      222.46      261.12     42.52 o 
 -10  -9   3     1275.24     1314.56     53.10 o 
  -9  -9   3      457.54      491.09     31.19 o 
  -8  -9   3     1026.57     1056.26     50.43 o 
  -7  -9   3     3314.12     3364.29     66.00 o 
  -6  -9   3      924.58      980.17     46.21 o 
  -5  -9   3       78.35       86.24     13.57 o 
  -4  -9   3      197.35      159.28     19.70 o 
  -3  -9   3      568.38      724.88     58.13 o 
  -2  -9   3    14052.90    14608.90    308.52 o 
  -1  -9   3     9358.70     9236.51    418.54 o 
   0  -9   3     3557.49     3649.75     68.90 o 
   1  -9   3     2985.56     3041.07     49.22 o 
   2  -9   3     1877.91     1870.27     42.13 o 
   3  -9   3     1619.97     1668.50     47.75 o 
   4  -9   3      523.03      548.96     34.90 o 
   5  -9   3      577.40      594.81     39.08 o 
   6  -9   3     3115.35     3048.04     87.23 o 
   7  -9   3     1222.58     1195.99     63.33 o 
 -12  -8   3     1376.22     1261.40     65.61 o 
 -11  -8   3      702.85      742.04     50.77 o 
 -10  -8   3      745.98      741.59     53.06 o 
  -9  -8   3     1721.24     1768.61     56.09 o 
  -8  -8   3      805.12      919.13     45.35 o 
  -7  -8   3     6831.91     6819.00    108.34 o 
  -6  -8   3     6103.98     6215.49    115.89 o 
  -5  -8   3     1254.15     1337.14     50.04 o 
  -4  -8   3     4570.06     4690.40    102.29 o 
  -3  -8   3     4715.19     4858.10    127.70 o 
  -2  -8   3      198.04      161.49     24.48 o 
  -1  -8   3     5488.47     5895.22    378.71 o 
   0  -8   3     8034.17     8276.09    130.65 o 
   1  -8   3     3216.14     3291.43     43.42 o 
   2  -8   3     1202.82     1286.35     46.65 o 
   3  -8   3     1579.40     1578.97     41.52 o 
   4  -8   3     3980.74     3973.99     85.17 o 
   5  -8   3     1454.16     1489.06     64.07 o 
   6  -8   3      163.06      142.26     31.97 o 
   7  -8   3     1285.41     1295.43     72.21 o 
   8  -8   3     1020.32     1028.40     40.37 o 
 -13  -7   3      267.19      310.44     59.98 o 
 -12  -7   3     1014.35     1052.64     62.08 o 
 -11  -7   3     2002.25     1997.97     73.80 o 
 -10  -7   3      617.83      636.30     49.97 o 
  -9  -7   3      291.19      295.91     25.52 o 
  -8  -7   3       55.43       58.65     20.29 o 
  -7  -7   3     1991.66     1980.06     46.67 o 
  -6  -7   3     5571.71     5582.76     89.86 o 
  -5  -7   3     7351.83     7620.27    114.15 o 
  -4  -7   3     4016.78     4160.90     48.78 o 
  -3  -7   3     7664.84     7555.69     83.17 o 
  -2  -7   3    11529.04    11995.96    422.67 o 
  -1  -7   3     5926.77     6293.56    338.64 o 
   0  -7   3        9.35       14.31     10.18 o 
   1  -7   3     4615.90     4767.27     54.23 o 
   2  -7   3     5301.29     5483.93     68.29 o 
   3  -7   3     2561.64     2585.61     51.08 o 
   4  -7   3     2129.33     2129.10     54.40 o 
   5  -7   3     3367.31     3339.25     70.73 o 
   6  -7   3     1371.05     1385.46     42.74 o 
   7  -7   3       15.26      -10.10     16.78 o 
   8  -7   3      271.55      217.72     24.51 o 
   9  -7   3      454.24      464.43     38.78 o 
 -13  -6   3       65.58       52.12     37.30 o 
 -12  -6   3      164.55      150.94     38.45 o 
 -11  -6   3      290.69      296.69     35.33 o 
 -10  -6   3     1786.54     1744.39     58.94 o 
  -9  -6   3     3418.66     3429.07     74.91 o 
  -8  -6   3     1603.04     1566.22     61.57 o 
  -7  -6   3        3.80       12.39     16.27 o 
  -6  -6   3     1749.84     1683.74     39.01 o 
  -5  -6   3     5400.46     5510.19     66.47 o 
  -4  -6   3     7093.32     7461.98    104.06 o 
  -3  -6   3     5542.53     6003.24    120.21 o 
  -2  -6   3     9844.53    10691.64    168.30 o 
  -1  -6   3    13750.70    13988.48    355.04 o 
   0  -6   3     5910.01     6397.12     72.03 o 
   1  -6   3       24.49       32.16      8.39 o 
   2  -6   3     1556.31     1635.41     29.26 o 
   3  -6   3     3757.19     3840.33     61.67 o 
   4  -6   3     1753.72     1758.43     31.62 o 
   5  -6   3     1725.64     1615.47     44.71 o 
   6  -6   3     3897.32     3864.24     66.60 o 
   7  -6   3     1375.50     1262.98     46.78 o 
   8  -6   3       62.64       55.20     24.57 o 
   9  -6   3       20.63       44.58     26.77 o 
 -13  -5   3       16.29        6.57     36.06 o 
 -12  -5   3      599.56      673.99     55.74 o 
 -11  -5   3       83.14       79.78     31.75 o 
 -10  -5   3      250.82      298.18     33.26 o 
  -9  -5   3     2560.85     2512.26     55.42 o 
  -8  -5   3     1779.12     1763.26     59.00 o 
  -7  -5   3     1757.07     1691.64     46.50 o 
  -6  -5   3     2535.62     2497.02     48.42 o 
  -5  -5   3      908.28      907.91     24.59 o 
  -4  -5   3     9475.43     9297.97    121.88 o 
  -3  -5   3     3492.99     3345.74     39.32 o 
  -2  -5   3     3398.35     3289.27     41.24 o 
  -1  -5   3    15419.61    16686.77    149.04 o 
   0  -5   3     7538.19     7903.25    101.68 o 
   1  -5   3     3049.26     3187.30     42.14 o 
   2  -5   3      642.88      680.45     19.37 o 
   3  -5   3      252.07      247.28     11.52 o 
   4  -5   3     3049.59     3028.59     43.00 o 
   5  -5   3     4856.71     4712.39     64.25 o 
   6  -5   3     4552.65     4649.35     69.66 o 
   7  -5   3     5118.37     5015.94     90.81 o 
   8  -5   3     2479.11     2457.86     78.27 o 
   9  -5   3      778.56      815.45     46.18 o 
  10  -5   3      483.48      453.11     52.46 o 
 -13  -4   3      611.06      484.02     65.38 o 
 -12  -4   3      177.96      134.14     38.56 o 
 -11  -4   3      603.90      488.34     47.54 o 
 -10  -4   3      631.04      733.05     44.10 o 
  -9  -4   3     2658.20     2545.10     60.05 o 
  -8  -4   3     4515.27     4412.76     76.36 o 
  -7  -4   3     4876.94     4948.79     70.50 o 
  -6  -4   3    13201.24    13426.13    130.23 o 
  -5  -4   3    11515.22    11703.36    111.99 o 
  -4  -4   3      122.46      168.19     12.02 o 
  -3  -4   3     3151.22     2980.72     40.96 o 
  -2  -4   3      191.32      168.44      7.32 o 
  -1  -4   3     1490.96     1513.06     24.96 o 
   0  -4   3    20870.31    22309.57    256.43 o 
   1  -4   3    11884.80    12529.52    139.57 o 
   2  -4   3     6622.60     6669.86     58.91 o 
   3  -4   3     4618.52     4581.02     61.39 o 
   4  -4   3       87.68      105.58     13.06 o 
   5  -4   3     1434.50     1410.45     37.75 o 
   6  -4   3     2713.23     2699.25     55.75 o 
   7  -4   3     3918.78     3917.04     77.40 o 
   8  -4   3     5601.35     5616.66    121.46 o 
   9  -4   3     3349.41     3169.38    106.29 o 
  10  -4   3     1472.91     1529.96    187.47 o 
  11  -4   3      674.62      729.00    140.94 o 
 -13  -3   3      988.09     1029.09    153.31 o 
 -12  -3   3     1058.11     1056.01     90.85 o 
 -11  -3   3      331.01      251.37     40.91 o 
 -10  -3   3        5.94        1.15     26.32 o 
  -9  -3   3      799.95      754.05     37.23 o 
  -8  -3   3     3232.70     3243.87     78.61 o 
  -7  -3   3     5230.50     5355.53     85.79 o 
  -6  -3   3     7273.74     7184.70    112.63 o 
  -5  -3   3    17390.70    17154.03    155.22 o 
  -4  -3   3    24181.97    23872.72    202.29 o 
  -3  -3   3     7659.26     7451.15    120.05 o 
  -2  -3   3      327.51      359.71     11.53 o 
  -1  -3   3      177.74      172.90      7.21 o 
   0  -3   3     2081.31     2101.52     26.81 o 
   1  -3   3    24039.42    25904.40    218.35 o 
   2  -3   3    11881.21    12158.98    126.80 o 
   3  -3   3     6948.06     7008.17     64.09 o 
   4  -3   3     7676.65     7968.34     74.91 o 
   5  -3   3     3595.97     3530.23     53.92 o 
   6  -3   3     1069.37     1101.48     31.62 o 
   7  -3   3       26.79        8.03     18.68 o 
   8  -3   3     1477.10     1461.94     56.55 o 
   9  -3   3     2353.33     2349.19    114.66 o 
  10  -3   3     1450.76     1418.72    100.61 o 
  11  -3   3     1187.53     1204.63    102.47 o 
 -12  -2   3     1300.55     1181.28     71.08 o 
 -11  -2   3     1408.31     1250.77     67.70 o 
 -10  -2   3      987.87      975.77     46.06 o 
  -9  -2   3      834.16      797.09     39.40 o 
  -8  -2   3        0.85      -10.22     14.79 o 
  -7  -2   3      822.36      850.00     30.53 o 
  -6  -2   3      753.34      751.49     32.03 o 
  -5  -2   3     2551.88     2517.78     39.70 o 
  -4  -2   3    20890.37    20792.38    179.71 o 
  -3  -2   3    18578.35    18563.83    169.63 o 
  -2  -2   3     2605.86     2449.91     31.65 o 
  -1  -2   3    11715.67    11919.34    114.91 o 
   0  -2   3     1467.49     1599.61     20.32 o 
   1  -2   3      126.27      161.83      9.63 o 
   2  -2   3    11039.48    11036.00    103.59 o 
   3  -2   3    14323.18    14568.13    120.73 o 
   4  -2   3     7413.90     7301.30     82.31 o 
   5  -2   3     6384.56     6330.00     85.48 o 
   6  -2   3     2089.70     1968.35     37.59 o 
   7  -2   3     1840.27     1780.11     43.86 o 
   8  -2   3      251.33      263.63     32.46 o 
   9  -2   3      356.95      372.23     58.93 o 
  10  -2   3      489.28      525.30     92.53 o 
  11  -2   3      504.00      502.51     76.07 o 
 -12  -1   3      423.01      481.58     54.30 o 
 -11  -1   3     1262.52     1314.90     57.14 o 
 -10  -1   3     1416.20     1460.82     59.59 o 
  -9  -1   3     3138.60     3155.93     83.52 o 
  -8  -1   3     3999.78     3764.14     99.26 o 
  -7  -1   3       64.92       69.00     13.92 o 
  -6  -1   3      147.58      151.15     13.50 o 
  -5  -1   3      456.92      536.90     16.76 o 
  -4  -1   3     7236.19     7423.91     67.21 o 
  -3  -1   3    16227.16    16166.74    123.49 o 
  -2  -1   3     7836.66     7740.23     86.72 o 
  -1  -1   3     1901.65     1910.47     24.75 o 
   0  -1   3    11220.01    11080.54    106.23 o 
   1  -1   3     1051.98     1007.52     19.65 o 
   2  -1   3     4373.21     4607.44     48.00 o 
   3  -1   3     4861.45     4849.08     66.15 o 
   4  -1   3    18096.56    18388.34    150.70 o 
   5  -1   3    10948.53    10850.87    103.86 o 
   6  -1   3     3611.71     3567.55     55.41 o 
   7  -1   3     2053.30     2031.83     75.02 o 
   8  -1   3     2686.43     2796.04     63.21 o 
   9  -1   3      883.94      845.41     47.62 o 
  10  -1   3       44.13       26.10     35.23 o 
  11  -1   3      162.93      137.25     89.03 o 
  12  -1   3      344.49      354.03     71.30 o 
 -12   0   3       35.77       54.13     31.10 o 
 -11   0   3      925.85      931.80     71.40 o 
 -10   0   3     2718.67     2720.12     71.80 o 
  -9   0   3     3645.82     3743.90     70.72 o 
  -8   0   3     5031.11     5245.35    104.84 o 
  -7   0   3     6983.36     6970.53     99.04 o 
  -6   0   3     1233.57     1208.09     26.38 o 
  -5   0   3      485.17      458.30     16.52 o 
  -4   0   3      824.05      851.54     17.94 o 
  -3   0   3     7501.40     7360.14     61.85 o 
  -2   0   3    21812.02    21424.46    183.45 o 
  -1   0   3    24897.68    23789.29    161.72 o 
   0   0   3     1648.17     1606.91     17.95 o 
   1   0   3     5280.26     5281.68     49.63 o 
   2   0   3     5850.21     5563.54     51.84 o 
   3   0   3       51.60       56.07      8.60 o 
   4   0   3      711.74      706.69     17.59 o 
   5   0   3     8360.48     8401.97     79.68 o 
   6   0   3    17141.24    17024.62    152.82 o 
   7   0   3     8807.31     8999.41    157.16 o 
   8   0   3     3410.23     3309.19    100.28 o 
   9   0   3     2500.83     2580.93     72.26 o 
  10   0   3      750.63      750.04     47.93 o 
  11   0   3       92.76       66.27     32.23 o 
  12   0   3        3.07      -45.03     45.03 o 
 -11   1   3       26.48       -7.77     29.05 o 
 -10   1   3      912.62      932.86     48.74 o 
  -9   1   3     1615.65     1713.63     50.81 o 
  -8   1   3     2159.40     2125.78     51.38 o 
  -7   1   3     5233.50     5316.21    104.90 o 
  -6   1   3     9121.38     9242.86    151.65 o 
  -5   1   3     5395.44     5373.14     58.25 o 
  -4   1   3     5034.89     4869.49     51.36 o 
  -3   1   3     6307.30     6436.86     71.53 o 
  -2   1   3     4560.71     4649.54     63.19 o 
  -1   1   3    18192.62    18351.59    141.89 o 
   0   1   3    19789.25    19576.69    156.63 o 
   1   1   3    17543.13    17131.97    140.29 o 
   2   1   3    43996.18    45088.54    364.74 o 
   3   1   3    34943.56    34951.13    281.57 o 
   4   1   3     8252.16     8182.68     98.37 o 
   5   1   3     3440.83     3399.92     43.12 o 
   6   1   3      280.63      328.54     17.04 o 
   7   1   3     6813.21     6506.77     97.68 o 
   8   1   3     6918.73     6855.61    158.15 o 
   9   1   3     2686.83     2622.38     71.14 o 
  10   1   3     1207.62     1123.28     53.81 o 
  11   1   3      524.77      466.31     44.27 o 
  12   1   3      460.86      451.20     51.14 o 
 -11   2   3     1049.23     1069.68     78.76 o 
 -10   2   3     1049.33     1062.88     58.82 o 
  -9   2   3       55.56       53.97     21.88 o 
  -8   2   3      405.15      443.96     30.12 o 
  -7   2   3     2757.03     2745.37     51.82 o 
  -6   2   3     4511.54     4705.39     69.64 o 
  -5   2   3     4536.50     4562.94     53.63 o 
  -4   2   3     6407.30     6476.26     60.41 o 
  -3   2   3    12506.86    12099.99     99.42 o 
  -2   2   3     9366.10     9143.53     79.49 o 
  -1   2   3     3687.67     3505.88     34.54 o 
   0   2   3     3811.03     3684.13     36.26 o 
   1   2   3     7361.08     7443.34     67.47 o 
   2   2   3    20882.01    20532.44    159.37 o 
   3   2   3    13411.38    12962.49    108.62 o 
   4   2   3     4127.43     3951.98     52.65 o 
   5   2   3     4340.08     4186.16     64.83 o 
   6   2   3     7442.06     7370.95     97.65 o 
   7   2   3     1904.98     1872.38     42.32 o 
   8   2   3      299.37      308.04     26.56 o 
   9   2   3     2101.31     1934.09     84.58 o 
  10   2   3     1637.74     1641.29     62.12 o 
  11   2   3      405.55      344.72     39.30 o 
  12   2   3      182.79      267.67     41.16 o 
  13   2   3      618.10      524.00     68.82 o 
 -11   3   3      902.37      908.12     75.73 o 
 -10   3   3     1883.49     1818.53     75.69 o 
  -9   3   3     2276.10     2317.61    131.07 o 
  -8   3   3      425.35      427.17     36.12 o 
  -7   3   3      161.20      129.54     19.69 o 
  -6   3   3     2387.61     2415.55     49.83 o 
  -5   3   3     1987.18     1999.85     36.85 o 
  -4   3   3      633.15      649.20     19.95 o 
  -3   3   3     6253.28     6447.17     61.61 o 
  -2   3   3    11881.18    11565.84    111.23 o 
  -1   3   3     6357.78     5936.24     61.62 o 
   0   3   3      497.41      558.50     13.12 o 
   1   3   3      990.06      879.08     18.64 o 
   2   3   3     2412.97     2250.32     27.89 o 
   3   3   3    10307.50     9799.90     85.15 o 
   4   3   3     8512.77     8257.97     78.25 o 
   5   3   3     2589.76     2531.92     37.47 o 
   6   3   3     4294.60     4091.45     53.24 o 
   7   3   3     4959.93     4841.36     88.13 o 
   8   3   3     1138.51     1156.06     41.49 o 
   9   3   3       50.87       57.67     23.37 o 
  10   3   3     1317.02     1231.41     54.58 o 
  11   3   3     1098.05     1107.58     56.03 o 
  12   3   3      482.88      424.89     58.42 o 
  13   3   3      204.79      219.22     55.38 o 
 -10   4   3      928.03      882.78     69.80 o 
  -9   4   3     2002.03     2061.71     77.78 o 
  -8   4   3     2225.03     2198.10     78.11 o 
  -7   4   3     2588.90     2622.77     94.49 o 
  -6   4   3      699.29      724.23     33.79 o 
  -5   4   3     2457.99     2366.89     43.78 o 
  -4   4   3     5509.74     5617.23     60.47 o 
  -3   4   3      618.77      622.43     20.16 o 
  -2   4   3     2590.87     2519.28     37.91 o 
  -1   4   3    14462.77    14796.35    159.60 o 
   0   4   3     8811.87     9159.73     79.53 o 
   1   4   3      833.11      756.76     14.56 o 
   2   4   3     2755.93     2582.60     30.31 o 
   3   4   3     1749.02     1670.32     26.80 o 
   4   4   3    15796.43    15607.23    129.71 o 
   5   4   3    12214.51    12082.04    157.10 o 
   6   4   3     1796.60     1785.84     51.68 o 
   7   4   3     2788.07     2781.51     48.93 o 
   8   4   3     5726.71     5798.31    110.55 o 
   9   4   3      318.80      319.90     28.54 o 
  10   4   3       93.18      123.68     28.24 o 
  11   4   3      885.41      866.46     67.26 o 
  12   4   3     2167.75     2118.19    101.29 o 
  13   4   3      926.03      820.43     75.32 o 
 -10   5   3      288.42      296.49     73.69 o 
  -9   5   3      776.26      661.71     56.14 o 
  -8   5   3     1513.84     1511.69     66.80 o 
  -7   5   3     2564.38     2598.82     61.25 o 
  -6   5   3     4498.17     4488.03     77.27 o 
  -5   5   3     1883.43     1998.53     58.10 o 
  -4   5   3     2193.86     2095.46     38.51 o 
  -3   5   3     5593.24     5688.82     71.69 o 
  -2   5   3     2841.15     2757.77     54.29 o 
  -1   5   3    13255.14    13476.98    137.68 o 
   0   5   3    23015.67    23251.21    221.19 o 
   1   5   3    16246.57    16599.95    137.04 o 
   2   5   3     6818.41     6703.07     68.44 o 
   3   5   3    12416.37    12211.70    101.86 o 
   4   5   3      365.21      399.27     16.48 o 
   5   5   3     9142.86     9112.35    111.42 o 
   6   5   3     1093.01     1024.43     28.36 o 
   7   5   3     2442.52     2361.81     52.99 o 
   8   5   3     4120.84     4202.05    103.79 o 
   9   5   3     2750.34     2732.68     78.26 o 
  10   5   3     1409.16     1423.91     63.16 o 
  11   5   3      207.26      297.40     60.71 o 
  12   5   3       92.72       84.08     41.55 o 
  13   5   3      486.34      445.95     62.43 o 
  -9   6   3      230.57      231.43     48.76 o 
  -8   6   3      523.09      521.09     47.84 o 
  -7   6   3     1011.42      952.23     73.18 o 
  -6   6   3     2549.58     2714.24     67.08 o 
  -5   6   3     4492.38     4494.84     77.01 o 
  -4   6   3     4600.68     4404.07     60.38 o 
  -3   6   3      291.20      267.54     17.94 o 
  -2   6   3     1261.85     1260.27     28.01 o 
  -1   6   3     3442.63     3347.38     44.48 o 
   0   6   3     9061.94     8800.09     95.49 o 
   1   6   3     4889.93     4638.85     63.98 o 
   2   6   3    11597.81    11251.85    105.43 o 
   3   6   3    17769.36    17884.77    164.43 o 
   4   6   3    11173.45    10687.39    127.89 o 
   5   6   3     2630.16     2493.68     39.52 o 
   6   6   3      237.01      202.68     17.84 o 
   7   6   3     1564.57     1497.92     42.23 o 
   8   6   3     2059.88     1953.02     51.45 o 
   9   6   3     2307.05     2371.68     78.42 o 
  10   6   3     2296.24     2326.32    104.11 o 
  11   6   3     1772.57     1756.42    135.16 o 
  12   6   3     1043.75      962.99     71.72 o 
  13   6   3       89.69       91.27     46.83 o 
  -8   7   3       11.18       -2.39     29.62 o 
  -7   7   3      327.29      342.57     34.33 o 
  -6   7   3      654.01      635.45     40.04 o 
  -5   7   3     2891.55     2874.16     50.19 o 
  -4   7   3     5299.37     5223.14     63.17 o 
  -3   7   3     5504.67     5440.59     61.46 o 
  -2   7   3     3089.32     2920.17     38.82 o 
  -1   7   3       89.45       80.07     10.12 o 
   0   7   3       54.39       54.60     14.07 o 
   1   7   3     1681.19     1527.65     49.16 o 
   2   7   3     2882.00     2930.83     50.16 o 
   3   7   3     5293.68     5361.92     62.38 o 
   4   7   3     6700.25     6314.19     79.51 o 
   5   7   3     7611.65     7410.22     93.66 o 
   6   7   3     2118.71     2162.02     46.69 o 
   7   7   3       12.99        1.83     15.95 o 
   8   7   3      161.80      120.20     21.84 o 
   9   7   3      442.55      386.58     33.34 o 
  10   7   3     1749.81     1709.59     66.54 o 
  11   7   3     1224.26     1250.86     62.33 o 
  12   7   3     1271.91     1195.02     75.31 o 
  13   7   3      490.07      489.13     60.83 o 
  -8   8   3      183.85      190.98     36.00 o 
  -7   8   3        2.59       37.82     24.87 o 
  -6   8   3      212.74      209.28     24.00 o 
  -5   8   3      186.84      187.77     19.78 o 
  -4   8   3     1141.00     1154.71     30.59 o 
  -3   8   3     3886.51     3900.64     52.05 o 
  -2   8   3     3625.30     3775.57     47.11 o 
  -1   8   3     4010.61     3878.51    148.46 o 
   0   8   3     2802.52     2673.09     49.81 o 
   1   8   3       70.06       76.89     15.54 o 
   2   8   3     2827.23     2674.96     72.92 o 
   3   8   3      181.82      202.12     16.85 o 
   4   8   3      633.29      691.35     24.50 o 
   5   8   3     7436.30     7445.98     97.07 o 
   6   8   3     1864.53     1772.37     42.28 o 
   7   8   3      324.60      360.57     25.51 o 
   8   8   3      377.46      403.22     28.69 o 
   9   8   3       30.48        7.45     26.31 o 
  10   8   3      217.77      206.05     30.94 o 
  11   8   3     1180.01     1130.35    118.95 o 
  12   8   3     1193.41     1238.52     65.39 o 
  13   8   3      742.49      737.49     67.95 o 
  -7   9   3      321.81      288.97     26.39 o 
  -6   9   3       17.14       -5.84     17.48 o 
  -5   9   3      146.85      114.18     17.35 o 
  -4   9   3      237.76      266.94     17.33 o 
  -3   9   3     2229.59     2261.89     52.92 o 
  -2   9   3     4562.32     4352.04     71.48 o 
  -1   9   3     2427.53     2391.32     51.62 o 
   0   9   3     5777.24     5738.09    137.73 o 
   1   9   3     3803.49     3811.33     61.85 o 
   2   9   3      172.20      165.03     17.01 o 
   3   9   3       72.20       76.28     14.48 o 
   4   9   3      146.99      145.78     15.68 o 
   5   9   3     1571.89     1602.03     37.77 o 
   6   9   3     7031.87     7035.05     94.22 o 
   7   9   3     3568.06     3572.90     89.82 o 
   8   9   3      168.65      176.00     23.58 o 
   9   9   3      169.18      214.69     26.17 o 
  10   9   3      200.60      179.39     40.21 o 
  11   9   3       18.12        2.76     28.17 o 
  12   9   3      458.39      508.04     48.94 o 
  13   9   3     1037.88      955.18     82.34 o 
  -6  10   3      986.85     1076.61     71.36 o 
  -5  10   3      507.41      522.83     45.32 o 
  -4  10   3       48.75       83.39     29.64 o 
  -3  10   3      527.75      468.86     30.36 o 
  -2  10   3     2024.18     1978.24     48.84 o 
  -1  10   3     3539.78     3527.48     62.51 o 
   0  10   3     3355.87     3132.32     95.50 o 
   1  10   3     5893.43     5840.26     84.39 o 
   2  10   3     5374.46     5405.14     91.87 o 
   3  10   3      575.05      649.95     30.49 o 
   4  10   3       86.04       72.82     16.09 o 
   5  10   3        2.17       21.82     14.21 o 
   6  10   3     1207.55     1269.84     36.84 o 
   7  10   3     6130.15     5967.69     88.18 o 
   8  10   3     3335.85     3242.66     92.79 o 
   9  10   3      704.52      737.54     46.31 o 
  10  10   3     1039.74     1121.96     49.59 o 
  11  10   3     1244.24     1248.65     55.20 o 
  12  10   3      225.47      210.53     39.49 o 
  -5  11   3     1424.49     1565.28     80.56 o 
  -4  11   3     1712.27     1694.60     58.88 o 
  -3  11   3     1252.56     1284.01     45.33 o 
  -2  11   3      150.42      160.87     23.02 o 
  -1  11   3      174.00      171.31     21.53 o 
   0  11   3      798.35      824.70     38.46 o 
   1  11   3     1794.37     1858.33     44.25 o 
   2  11   3     4501.03     4406.41     93.20 o 
   3  11   3     2414.53     2319.89     47.90 o 
   4  11   3     1250.60     1301.13     45.31 o 
   5  11   3     2727.13     2730.75     50.17 o 
   6  11   3     1450.81     1392.78     43.03 o 
   7  11   3      320.96      340.77     26.02 o 
   8  11   3     2400.83     2318.70     65.76 o 
   9  11   3     1347.78     1427.59     77.04 o 
  10  11   3      936.53      930.27     48.54 o 
  11  11   3     1153.52     1097.92     75.30 o 
  12  11   3      710.59      701.96     52.97 o 
  -3  12   3     1529.11     1505.31     50.89 o 
  -2  12   3     1632.40     1513.08     47.54 o 
  -1  12   3      886.71      907.31     43.83 o 
   0  12   3      401.58      387.91     25.88 o 
   1  12   3       35.56       36.43     20.30 o 
   2  12   3      994.60      964.44     38.72 o 
   3  12   3     1492.33     1463.13     39.27 o 
   4  12   3      542.32      539.05     26.91 o 
   5  12   3     1086.58     1063.95     35.55 o 
   6  12   3     3193.78     3070.50    101.67 o 
   7  12   3     1149.22     1169.61     41.58 o 
   8  12   3       71.42       57.67     20.41 o 
   9  12   3      332.29      389.73     30.58 o 
  10  12   3      323.53      323.36     33.42 o 
  11  12   3      654.69      635.54     43.32 o 
  -2  13   3      664.66      679.93     36.84 o 
  -1  13   3     1075.70     1122.92     41.81 o 
   0  13   3     1225.28     1231.80     40.31 o 
   1  13   3      614.85      617.96     35.44 o 
   2  13   3      103.29      122.55     26.40 o 
   3  13   3     1516.26     1431.21     52.65 o 
   4  13   3     1280.21     1342.71     43.58 o 
   5  13   3       98.18      100.12     23.06 o 
   6  13   3      157.27      176.28     21.89 o 
   7  13   3     1050.79     1050.49     36.27 o 
   8  13   3      511.93      522.88     30.70 o 
   9  13   3        7.96      -20.41     20.41 o 
  10  13   3      116.42      139.24     26.31 o 
   0  14   3      711.51      794.03     62.50 o 
   1  14   3      855.60      864.50     54.19 o 
   2  14   3      766.99      769.89     56.36 o 
   3  14   3       17.24       -6.51     36.04 o 
   4  14   3      964.79      957.62     59.67 o 
   5  14   3     1197.31     1243.42     66.51 o 
   6  14   3      566.24      595.93     53.09 o 
   7  14   3      641.22      662.54     56.21 o 
   8  14   3     1721.71     1868.12     54.33 o 
   9  14   3      918.94      938.50     41.79 o 
   2  15   3     1271.52     1212.53     91.99 o 
   3  15   3     1575.56     1841.93    106.51 o 
   4  15   3      425.91      395.93     59.17 o 
   5  15   3      101.16      127.49     50.03 o 
   6  15   3      382.72      454.56     65.09 o 
   7  15   3      335.28      221.10     59.17 o 
  -6 -15   4      547.85      569.39     44.47 o 
  -5 -15   4      844.97      909.67    143.63 o 
  -8 -14   4       61.58       45.33     51.64 o 
  -7 -14   4        2.52      -16.10     22.53 o 
  -6 -14   4      213.89      253.64     35.38 o 
  -5 -14   4     1566.45     1545.52    167.30 o 
  -4 -14   4     2052.26     2368.04    191.51 o 
  -1 -14   4      202.70      208.19     38.73 o 
   0 -14   4      133.43      136.78     30.54 o 
 -10 -13   4      655.40      501.47     65.41 o 
  -9 -13   4      523.23      534.45     61.46 o 
  -8 -13   4      430.23      443.76     43.35 o 
  -7 -13   4      339.40      312.96     42.92 o 
  -6 -13   4      262.24      281.26     38.19 o 
  -5 -13   4       13.65       45.19     78.00 o 
  -4 -13   4     2322.01     2205.04    174.83 o 
  -3 -13   4     3815.20     4853.35    252.30 o 
  -1 -13   4     1364.65     1224.86     36.53 o 
   0 -13   4     1257.40     1137.33     41.78 o 
   1 -13   4      715.56      753.92     49.93 o 
   2 -13   4      192.69      173.15     58.10 o 
 -11 -12   4      150.06      174.85     37.18 o 
 -10 -12   4      448.43      475.30     43.92 o 
  -9 -12   4     1131.66     1149.40     59.64 o 
  -8 -12   4     1828.32     1911.56     90.86 o 
  -7 -12   4      932.91      906.88     47.92 o 
  -6 -12   4      423.98      464.50     32.90 o 
  -5 -12   4     1087.46     1075.20     77.76 o 
  -4 -12   4      450.89      444.88     98.44 o 
  -3 -12   4      938.92     1130.22    127.49 o 
  -2 -12   4     2903.15     2905.45    178.60 o 
  -1 -12   4     2548.82     2408.83    124.74 o 
   0 -12   4     3071.93     2919.54     63.00 o 
   1 -12   4     3077.40     2882.47     69.42 o 
   2 -12   4     1119.50     1112.12     60.15 o 
   3 -12   4      550.23      605.27     54.16 o 
   4 -12   4      445.35      425.48     87.95 o 
 -11 -11   4      342.12      353.65     40.01 o 
 -10 -11   4        1.29      -11.29     21.11 o 
  -9 -11   4       12.56       46.63     20.11 o 
  -8 -11   4     1026.44     1044.51     40.42 o 
  -7 -11   4     1945.70     2006.26     48.94 o 
  -6 -11   4      638.04      616.78     46.46 o 
  -5 -11   4      917.55      876.84     34.85 o 
  -4 -11   4     3484.84     3468.68    201.73 o 
  -3 -11   4     1984.23     1744.56    139.33 o 
  -2 -11   4      156.90      183.86     45.46 o 
  -1 -11   4      265.83      247.13     31.14 o 
   0 -11   4      819.32      797.87     36.27 o 
   1 -11   4     2973.32     2967.97     68.23 o 
   2 -11   4     1613.42     1550.90     54.77 o 
   3 -11   4     1020.80     1009.39     41.72 o 
   4 -11   4      688.73      680.64     39.92 o 
   5 -11   4      117.00      149.88     31.22 o 
 -12 -10   4      497.89      537.81     49.11 o 
 -11 -10   4      345.27      329.20     40.04 o 
 -10 -10   4      456.47      456.35     33.64 o 
  -9 -10   4      198.58      204.11     29.08 o 
  -8 -10   4        7.00       14.42     22.37 o 
  -7 -10   4     2082.93     2154.38     54.83 o 
  -6 -10   4     3210.28     3214.69     60.08 o 
  -5 -10   4     1466.36     1354.84     44.01 o 
  -4 -10   4     4144.88     3774.37    103.88 o 
  -3 -10   4     3164.79     2889.31    172.68 o 
  -2 -10   4     1159.55     1299.71     94.68 o 
  -1 -10   4      412.23      378.94     30.43 o 
   0 -10   4       79.68       87.19     13.76 o 
   1 -10   4      863.75      857.04     25.47 o 
   2 -10   4     2042.84     2085.48     61.19 o 
   3 -10   4     2330.06     2313.24     56.97 o 
   4 -10   4     1748.58     1755.50     54.80 o 
   5 -10   4      696.79      709.16     48.92 o 
   6 -10   4       28.30        4.45     29.91 o 
 -12  -9   4      292.67      314.19     43.81 o 
 -11  -9   4      939.30      937.51     54.87 o 
 -10  -9   4      686.50      705.84     38.27 o 
  -9  -9   4     1300.68     1260.66     55.00 o 
  -8  -9   4      842.87      796.65     41.68 o 
  -7  -9   4      112.53      106.51     20.49 o 
  -6  -9   4     1673.80     1649.47     41.68 o 
  -5  -9   4     4827.22     4755.33     69.53 o 
  -4  -9   4     5184.09     5108.42    123.26 o 
  -3  -9   4     4550.48     4775.27    241.27 o 
  -2  -9   4     7093.01     7120.68    216.09 o 
  -1  -9   4     4869.74     4800.24    134.48 o 
   0  -9   4      420.51      442.02     15.38 o 
   1  -9   4       72.39       76.99     12.55 o 
   2  -9   4      321.76      368.89     26.14 o 
   3  -9   4     1208.57     1201.12     42.00 o 
   4  -9   4     2297.98     2381.19     61.39 o 
   5  -9   4     3139.97     3213.31     76.64 o 
   6  -9   4     2561.57     2577.91     96.67 o 
   7  -9   4      576.17      624.32     50.90 o 
 -12  -8   4      133.25      102.77     36.08 o 
 -11  -8   4      502.26      518.22     46.44 o 
 -10  -8   4     2065.04     2061.24     58.22 o 
  -9  -8   4     1234.95     1157.46     53.72 o 
  -8  -8   4      488.86      508.26     32.45 o 
  -7  -8   4     2859.33     3024.18     78.87 o 
  -6  -8   4     2768.98     2858.35     51.67 o 
  -5  -8   4      851.26      897.08     29.87 o 
  -4  -8   4     2036.07     2066.68     36.14 o 
  -3  -8   4      815.29      803.81     54.51 o 
  -2  -8   4    10250.18    10819.94    467.27 o 
  -1  -8   4    14035.44    14515.36    334.11 o 
   0  -8   4     5309.32     5511.50     60.36 o 
   1  -8   4     4276.59     4319.99     52.72 o 
   2  -8   4     2107.52     2059.46     40.42 o 
   3  -8   4       40.33       25.84     17.65 o 
   4  -8   4      321.27      332.41     29.54 o 
   5  -8   4     1299.17     1346.67     50.96 o 
   6  -8   4     3129.33     3085.44     85.76 o 
   7  -8   4     4882.46     4734.39    112.81 o 
   8  -8   4     1781.13     1889.65    143.33 o 
 -12  -7   4      117.59      106.44     35.03 o 
 -11  -7   4       84.14       87.45     28.87 o 
 -10  -7   4      506.55      498.37     32.76 o 
  -9  -7   4     3109.42     3061.10     72.86 o 
  -8  -7   4     1103.94     1107.69     42.77 o 
  -7  -7   4     4300.31     4239.40    138.00 o 
  -6  -7   4    12479.10    12550.77    172.25 o 
  -5  -7   4     2897.77     3123.95     62.68 o 
  -4  -7   4      333.00      382.23     14.74 o 
  -3  -7   4     1119.50     1075.90     23.42 o 
  -2  -7   4       52.58       62.63     13.71 o 
  -1  -7   4     5615.04     5913.79    200.56 o 
   0  -7   4     7346.43     7677.82     77.39 o 
   1  -7   4     3870.69     4068.99     50.03 o 
   2  -7   4     5579.65     5771.24     71.65 o 
   3  -7   4     1784.01     1784.48     42.84 o 
   4  -7   4      255.82      221.63     25.59 o 
   5  -7   4        3.23       -5.33     20.09 o 
   6  -7   4      102.77       90.51     15.28 o 
   7  -7   4     2207.51     2160.87     46.95 o 
   8  -7   4     2871.40     2754.15     58.96 o 
   9  -7   4     1534.63     1473.96     55.82 o 
 -12  -6   4      347.88      367.58     46.28 o 
 -11  -6   4      875.68      850.04     61.66 o 
 -10  -6   4       22.89       14.75     20.01 o 
  -9  -6   4      471.35      475.02     35.46 o 
  -8  -6   4     1314.66     1314.69     46.48 o 
  -7  -6   4     5105.28     5159.62     87.49 o 
  -6  -6   4    10172.21    10365.60    124.72 o 
  -5  -6   4     8093.36     7985.41    103.37 o 
  -4  -6   4     3719.08     3674.00     51.10 o 
  -3  -6   4     2685.54     2821.98     36.23 o 
  -2  -6   4     3759.15     3732.91     43.36 o 
  -1  -6   4      102.12       91.93      8.63 o 
   0  -6   4     3823.19     3955.81     46.74 o 
   1  -6   4     5098.29     5400.38     65.35 o 
   2  -6   4     5056.77     5477.29     71.93 o 
   3  -6   4     2553.46     2633.48     69.53 o 
   4  -6   4      621.01      578.38     19.11 o 
   5  -6   4      154.17      140.37     15.39 o 
   6  -6   4      143.84      135.62     18.06 o 
   7  -6   4       18.50        4.72     17.45 o 
   8  -6   4      478.60      466.60     35.88 o 
   9  -6   4     1132.76     1115.93     55.71 o 
 -12  -5   4      951.29      862.64     86.03 o 
 -11  -5   4     1180.72     1193.49     63.59 o 
 -10  -5   4      303.62      322.11     45.95 o 
  -9  -5   4       34.64       40.32     20.49 o 
  -8  -5   4       20.92       37.36     20.28 o 
  -7  -5   4       46.87       31.34     17.44 o 
  -6  -5   4     2432.02     2540.47     50.04 o 
  -5  -5   4    15391.79    15273.44    164.49 o 
  -4  -5   4     9251.87     9415.54    106.07 o 
  -3  -5   4      903.40      925.98     17.66 o 
  -2  -5   4     2624.94     2732.90     42.47 o 
  -1  -5   4     2216.10     2171.59     30.02 o 
   0  -5   4      910.41     1087.85     20.02 o 
   1  -5   4     1105.97     1086.26     32.56 o 
   2  -5   4     7562.04     7877.94     84.42 o 
   3  -5   4    10781.02    11033.73     96.58 o 
   4  -5   4    10694.40    10835.70    105.61 o 
   5  -5   4     5092.02     5141.12     84.27 o 
   6  -5   4      725.94      697.27     27.84 o 
   7  -5   4      351.84      337.76     39.69 o 
   8  -5   4      103.94      104.70     26.77 o 
   9  -5   4       50.61       91.62     30.76 o 
  10  -5   4      502.63      498.05     53.34 o 
 -12  -4   4      568.59      606.25     54.77 o 
 -11  -4   4     1876.09     1934.01     78.67 o 
 -10  -4   4     2053.04     2101.09     71.61 o 
  -9  -4   4     1845.49     1818.58     64.11 o 
  -8  -4   4      601.23      614.63     35.63 o 
  -7  -4   4     1654.52     1664.04     48.00 o 
  -6  -4   4     1074.49     1087.36     30.27 o 
  -5  -4   4     2050.87     2051.43     37.11 o 
  -4  -4   4    19000.62    19078.87    178.05 o 
  -3  -4   4    19767.79    20598.33    186.53 o 
  -2  -4   4     1786.41     1797.88     24.05 o 
  -1  -4   4     5064.04     5251.33     53.31 o 
   0  -4   4    11995.58    13184.70    128.00 o 
   1  -4   4      291.63      372.92     15.78 o 
   2  -4   4      474.22      473.78     14.18 o 
   3  -4   4     1620.60     1652.42     29.06 o 
   4  -4   4    14556.54    14802.73    167.88 o 
   5  -4   4    16350.52    16437.80    231.84 o 
   6  -4   4     5513.84     5658.11    113.15 o 
   7  -4   4     2678.04     2617.43     64.91 o 
   8  -4   4     1748.49     1824.21     70.73 o 
   9  -4   4      354.76      375.84     41.54 o 
  10  -4   4      212.02      145.42     67.51 o 
 -12  -3   4        2.45        7.90     34.31 o 
 -11  -3   4     1291.88     1335.52     69.17 o 
 -10  -3   4     3895.04     3895.92    102.53 o 
  -9  -3   4     4335.35     4347.57    133.40 o 
  -8  -3   4     6082.95     6167.73    104.99 o 
  -7  -3   4     2441.90     2420.54     48.44 o 
  -6  -3   4     3725.27     3613.44     82.89 o 
  -5  -3   4    11755.29    11904.26    116.17 o 
  -4  -3   4     1138.35     1205.89     26.90 o 
  -3  -3   4    13583.21    13934.23    123.07 o 
  -2  -3   4    15611.41    15741.73    152.76 o 
  -1  -3   4     5618.11     5506.25     85.20 o 
   0  -3   4    17111.20    18096.34    171.37 o 
   1  -3   4     8174.35     8774.16     91.94 o 
   2  -3   4      693.84      692.00     16.05 o 
   3  -3   4     1197.09     1195.64     24.55 o 
   4  -3   4      231.63      233.27     14.63 o 
   5  -3   4     4468.28     4454.14     60.00 o 
   6  -3   4    10720.29    10733.03    132.39 o 
   7  -3   4     8001.35     8020.36    158.24 o 
   8  -3   4     2752.29     2690.41     74.56 o 
   9  -3   4     1359.88     1305.51     97.10 o 
  10  -3   4      810.01      779.43     88.49 o 
  11  -3   4      441.69      358.03     71.50 o 
 -12  -2   4      804.90      802.28     63.25 o 
 -11  -2   4       47.36       59.10     33.55 o 
 -10  -2   4      639.23      625.73     63.20 o 
  -9  -2   4     2709.20     2621.51     69.70 o 
  -8  -2   4     4759.66     4906.41     92.42 o 
  -7  -2   4     6692.28     6726.05     89.29 o 
  -6  -2   4     3231.66     3213.38     53.12 o 
  -5  -2   4    11699.83    11619.13    114.96 o 
  -4  -2   4    22677.20    23476.21    216.96 o 
  -3  -2   4      977.88      967.38     19.42 o 
  -2  -2   4     1085.95     1056.83     22.60 o 
  -1  -2   4     4150.82     4218.12     50.35 o 
   0  -2   4     5918.57     5986.80     59.48 o 
   1  -2   4    12677.38    12844.42    125.25 o 
   2  -2   4    14164.70    14908.66    127.20 o 
   3  -2   4     4774.61     4758.57     54.02 o 
   4  -2   4     4972.64     4867.69     58.60 o 
   5  -2   4     5175.12     5169.68     65.11 o 
   6  -2   4      305.09      348.44     21.16 o 
   7  -2   4     3591.86     3503.12     61.65 o 
   8  -2   4     1717.73     1821.13     85.16 o 
   9  -2   4     1004.32      921.41    140.94 o 
  10  -2   4     1173.16      984.36     85.94 o 
  11  -2   4      459.21      490.45    114.58 o 
 -12  -1   4      428.58      453.85     55.04 o 
 -11  -1   4     1689.38     1582.60     76.23 o 
 -10  -1   4     1564.27     1665.54     58.40 o 
  -9  -1   4      257.41      270.66     32.20 o 
  -8  -1   4     1809.33     1827.18     56.41 o 
  -7  -1   4     2163.84     2240.01     42.82 o 
  -6  -1   4     2237.30     2243.72     42.14 o 
  -5  -1   4     3080.08     3182.52     41.86 o 
  -4  -1   4     2354.14     2161.80     29.31 o 
  -3  -1   4     5973.73     5415.96     50.68 o 
  -2  -1   4      874.75      807.83     17.64 o 
  -1  -1   4      268.68      238.72      9.70 o 
   0  -1   4     1950.39     1845.77     22.92 o 
   1  -1   4    22078.71    22373.28    179.98 o 
   2  -1   4    26488.11    26763.04    216.12 o 
   3  -1   4     3162.93     3045.04     40.17 o 
   4  -1   4     3163.49     3132.34     40.96 o 
   5  -1   4    11934.86    12010.00    106.20 o 
   6  -1   4     3897.63     3959.25     58.61 o 
   7  -1   4       32.80       42.58     16.35 o 
   8  -1   4       29.15       46.81     23.14 o 
   9  -1   4      490.97      480.42     40.04 o 
  10  -1   4     1297.00     1361.69    136.64 o 
  11  -1   4      710.15      625.03    103.82 o 
  12  -1   4      462.83      494.60     80.81 o 
 -12   0   4      295.26      212.54     41.54 o 
 -11   0   4      664.60      678.24     46.86 o 
 -10   0   4     3298.75     3171.77     78.23 o 
  -9   0   4     1724.55     1607.81     55.32 o 
  -8   0   4      407.41      490.50     33.01 o 
  -7   0   4      316.87      291.96     24.11 o 
  -6   0   4     1889.43     1924.20     35.20 o 
  -5   0   4     1669.35     1602.29     26.82 o 
  -4   0   4     3204.21     3242.11     44.47 o 
  -3   0   4     4145.00     4018.32     41.25 o 
  -2   0   4     4288.98     4155.47     48.58 o 
  -1   0   4     1095.23      918.59     15.18 o 
   0   0   4     2747.23     2607.82     26.61 o 
   1   0   4      963.45      919.15     16.92 o 
   2   0   4    30490.95    30871.48    367.65 o 
   3   0   4    13780.28    13964.09    189.05 o 
   4   0   4     3001.28     2858.95     37.09 o 
   5   0   4    14360.61    14470.86    148.86 o 
   6   0   4    10823.18    10912.04    130.82 o 
   7   0   4     1926.01     1933.84     49.15 o 
   8   0   4       98.07       91.51     24.98 o 
   9   0   4      169.80      150.64     30.48 o 
  10   0   4      625.97      611.70     51.69 o 
  11   0   4     1481.30     1335.41     81.07 o 
  12   0   4      807.57      994.67     96.20 o 
 -11   1   4      605.35      702.11     53.23 o 
 -10   1   4     1867.46     1804.44     63.34 o 
  -9   1   4     3561.01     3637.90     80.62 o 
  -8   1   4     3277.83     3401.94    114.88 o 
  -7   1   4     4634.70     4763.94     79.90 o 
  -6   1   4      366.23      372.81     27.01 o 
  -5   1   4     2100.32     2151.97     33.37 o 
  -4   1   4     3277.29     3245.41     39.83 o 
  -3   1   4    18923.49    19203.78    149.18 o 
  -2   1   4    22044.57    22068.46    162.88 o 
  -1   1   4     4189.37     4252.11     43.42 o 
   0   1   4    10739.22    10847.19     91.30 o 
   1   1   4    16555.44    16397.46    129.81 o 
   2   1   4       33.04       56.64      8.53 o 
   3   1   4    11216.06    11580.90     99.53 o 
   4   1   4    17172.21    17791.87    176.94 o 
   5   1   4     4505.06     4707.82     57.20 o 
   6   1   4    10401.30    10355.94    108.18 o 
   7   1   4    10882.44    10796.01    202.04 o 
   8   1   4     2062.68     2169.69     62.67 o 
   9   1   4      147.31      132.60     29.31 o 
  10   1   4       15.41       -3.91     25.45 o 
  11   1   4      211.78      221.66     37.69 o 
  12   1   4      800.29      753.73     55.48 o 
 -11   2   4       53.59       79.85     43.06 o 
 -10   2   4      477.66      468.43     56.17 o 
  -9   2   4     1976.57     1964.03     56.44 o 
  -8   2   4     5176.43     5412.65    108.20 o 
  -7   2   4     5337.48     5593.24    137.01 o 
  -6   2   4     4921.55     4927.82     72.69 o 
  -5   2   4     3183.62     3334.69     49.94 o 
  -4   2   4       23.28       23.07      8.95 o 
  -3   2   4     1920.16     1879.65     29.50 o 
  -2   2   4     7947.18     8167.40     75.44 o 
  -1   2   4    27716.54    27566.10    211.37 o 
   0   2   4    27516.98    27109.57    206.52 o 
   1   2   4    13650.33    13475.80    116.34 o 
   2   2   4    34066.48    34456.46    276.71 o 
   3   2   4     9101.00     9206.12     83.53 o 
   4   2   4       18.27       32.51      9.37 o 
   5   2   4       44.20       44.06     10.14 o 
   6   2   4      103.48      128.01     13.90 o 
   7   2   4     4943.99     5038.76     74.12 o 
   8   2   4     5588.64     5629.95    160.50 o 
   9   2   4     2143.82     2043.67     65.63 o 
  10   2   4      640.07      706.08     46.12 o 
  11   2   4      230.41      233.16     36.98 o 
  12   2   4        3.29      -28.65     28.65 o 
  13   2   4      170.05      193.19     48.11 o 
 -10   3   4      152.65      187.87     54.81 o 
  -9   3   4       28.40       14.07     28.68 o 
  -8   3   4      852.73      806.46     44.05 o 
  -7   3   4     1041.35     1036.42     42.07 o 
  -6   3   4     1080.13     1206.20     34.39 o 
  -5   3   4     4023.10     3971.33     66.79 o 
  -4   3   4     2456.81     2428.63     41.44 o 
  -3   3   4      375.96      363.75     13.62 o 
  -2   3   4      312.35      355.39     13.21 o 
  -1   3   4     2283.90     2266.86     33.49 o 
   0   3   4     8513.93     8671.93     75.44 o 
   1   3   4    12323.50    12056.65    131.90 o 
   2   3   4    11582.24    10998.79     92.53 o 
   3   3   4    18570.57    18348.89    139.88 o 
   4   3   4    13047.53    13314.88    150.26 o 
   5   3   4     5021.09     5138.69     74.43 o 
   6   3   4     1691.62     1589.59     44.43 o 
   7   3   4      205.09      255.82     23.11 o 
   8   3   4     3124.20     3006.91    103.37 o 
   9   3   4     3507.78     3587.43    138.53 o 
  10   3   4     1219.67     1186.05     54.56 o 
  11   3   4     1118.50     1158.38     57.99 o 
  12   3   4      270.82      246.98     65.03 o 
  13   3   4       14.95       26.22     44.48 o 
 -10   4   4      510.06      512.34     61.47 o 
  -9   4   4      447.47      397.23     45.66 o 
  -8   4   4        9.25        6.78     26.69 o 
  -7   4   4       78.44      112.91     25.10 o 
  -6   4   4     1104.36     1114.50     39.31 o 
  -5   4   4     4471.14     4497.34     63.78 o 
  -4   4   4     4349.31     4468.73     57.26 o 
  -3   4   4     2137.07     2113.57     36.00 o 
  -2   4   4     1379.30     1212.22     23.78 o 
  -1   4   4      718.61      776.70     18.29 o 
   0   4   4      318.46      269.08     11.60 o 
   1   4   4     2077.49     1936.99     34.55 o 
   2   4   4     8604.87     8589.01     75.31 o 
   3   4   4    14613.82    13942.37    119.04 o 
   4   4   4     7426.09     7217.55     71.66 o 
   5   4   4      163.90      191.21     14.06 o 
   6   4   4       66.44      105.44     14.97 o 
   7   4   4      562.16      566.20     28.59 o 
   8   4   4      151.66      161.30     22.81 o 
   9   4   4     2199.46     2153.71     81.20 o 
  10   4   4     2278.57     2320.33     69.80 o 
  11   4   4     2339.01     2399.99    100.78 o 
  12   4   4     1489.31     1536.94     89.41 o 
  13   4   4      322.62      280.02     57.18 o 
  -9   5   4      937.23      989.43     99.31 o 
  -8   5   4      563.46      628.43     80.91 o 
  -7   5   4       60.64       37.42     23.71 o 
  -6   5   4      720.52      703.56     34.94 o 
  -5   5   4     2967.25     2952.18     59.10 o 
  -4   5   4     6467.37     6493.10     77.19 o 
  -3   5   4     8689.75     8622.01    127.89 o 
  -2   5   4     6871.55     7001.82     91.32 o 
  -1   5   4     5362.65     5288.51     56.65 o 
   0   5   4     2162.56     2010.47     31.58 o 
   1   5   4      320.07      361.38     12.61 o 
   2   5   4       33.96       54.62      9.08 o 
   3   5   4     4759.60     4612.49     52.68 o 
   4   5   4    21626.99    20996.30    183.36 o 
   5   5   4     6821.61     6754.51     83.98 o 
   6   5   4      681.24      713.31     25.31 o 
   7   5   4      999.07     1020.93     31.84 o 
   8   5   4      582.64      625.29     30.40 o 
   9   5   4       17.82       11.05     27.18 o 
  10   5   4     1261.81     1199.17    100.28 o 
  11   5   4     1003.92     1149.76     73.12 o 
  12   5   4     1777.47     1724.35    101.11 o 
  13   5   4     2496.86     2462.85    178.05 o 
  -9   6   4      613.70      667.89     56.10 o 
  -8   6   4     1452.76     1471.51     82.15 o 
  -7   6   4     1281.04     1221.63     47.19 o 
  -6   6   4       23.09       23.52     18.17 o 
  -5   6   4        1.53       -8.90     16.44 o 
  -4   6   4     1202.99     1268.10     38.65 o 
  -3   6   4     8480.32     8413.46     98.61 o 
  -2   6   4    11575.90    11430.05    126.16 o 
  -1   6   4    14157.59    13822.23    166.80 o 
   0   6   4     6443.76     6612.77     63.93 o 
   1   6   4     5304.58     5396.76     50.86 o 
   2   6   4     5400.31     5270.96     61.19 o 
   3   6   4     2788.88     2739.95     35.46 o 
   4   6   4       62.26       88.42     10.92 o 
   5   6   4    10360.51    10265.48    126.11 o 
   6   6   4    11174.42    11061.17    170.39 o 
   7   6   4     1507.82     1602.22     46.66 o 
   8   6   4     3396.57     3195.46    157.19 o 
   9   6   4     2065.72     2018.96     93.95 o 
  10   6   4       81.66       97.96     30.86 o 
  11   6   4       12.43       -2.90     33.31 o 
  12   6   4       27.18       -8.85     35.96 o 
  13   6   4      811.06      740.12     70.96 o 
  -8   7   4      739.13      764.29     53.61 o 
  -7   7   4     1394.57     1418.47     55.13 o 
  -6   7   4     1807.53     1835.18     48.75 o 
  -5   7   4      922.07      862.31     33.89 o 
  -4   7   4      684.65      770.59     29.38 o 
  -3   7   4       62.14       67.32     14.60 o 
  -2   7   4     3248.33     3192.48     64.27 o 
  -1   7   4     6437.48     6316.98     92.34 o 
   0   7   4     8838.29     8750.27    115.77 o 
   1   7   4     9342.73     9281.95     92.91 o 
   2   7   4     3497.24     3320.29     47.66 o 
   3   7   4     5249.45     5210.05     66.22 o 
   4   7   4     6257.61     6163.70     81.20 o 
   5   7   4        3.45      -12.76     12.76 o 
   6   7   4     3094.89     3081.67     61.55 o 
   7   7   4     2884.50     2899.15     60.05 o 
   8   7   4     1719.41     1786.15     50.53 o 
   9   7   4     3433.43     3388.36     78.51 o 
  10   7   4     1859.58     1786.35     87.04 o 
  11   7   4      406.87      378.21     69.04 o 
  12   7   4      399.61      376.69     54.64 o 
  13   7   4      278.10      311.05     55.06 o 
  -7   8   4      968.39     1001.17     69.71 o 
  -6   8   4     1664.31     1677.08     56.18 o 
  -5   8   4     1524.97     1575.39     45.13 o 
  -4   8   4     1589.01     1550.57     36.00 o 
  -3   8   4     2943.25     2868.91     43.59 o 
  -2   8   4     2800.25     2712.71     41.14 o 
  -1   8   4       25.83       20.33     12.17 o 
   0   8   4     2703.04     2706.37     46.08 o 
   1   8   4     5193.12     5145.21     76.99 o 
   2   8   4     1047.62      931.25     32.96 o 
   3   8   4      386.51      399.43     27.30 o 
   4   8   4     2820.30     2840.90     54.94 o 
   5   8   4     2660.45     2608.09     50.56 o 
   6   8   4       18.59       31.24     16.58 o 
   7   8   4      628.19      634.96     38.67 o 
   8   8   4     2207.06     2151.35     55.27 o 
   9   8   4     2904.22     2926.99     87.63 o 
  10   8   4     3175.35     3462.09    142.32 o 
  11   8   4      703.79      649.45     49.90 o 
  12   8   4      145.59      130.74     41.78 o 
  13   8   4      593.07      575.09     64.24 o 
  -6   9   4     1550.80     1526.33     45.59 o 
  -5   9   4     2145.34     2121.48     45.86 o 
  -4   9   4     1451.92     1406.97     35.16 o 
  -3   9   4     2099.32     2072.91     42.93 o 
  -2   9   4     3195.46     3202.17     61.90 o 
  -1   9   4     3368.64     3385.10     72.74 o 
   0   9   4      110.77      110.25     18.32 o 
   1   9   4     1237.62     1204.17     35.99 o 
   2   9   4     2369.27     2408.57     53.92 o 
   3   9   4     2641.95     2644.28     52.22 o 
   4   9   4     1193.92     1135.48     35.63 o 
   5   9   4     1367.47     1340.03     36.71 o 
   6   9   4     1772.14     1810.88     44.74 o 
   7   9   4       47.21       45.76     18.16 o 
   8   9   4        0.13       -0.31     18.70 o 
   9   9   4      370.35      391.91     34.23 o 
  10   9   4     2211.79     2242.88     79.81 o 
  11   9   4     1691.97     1712.88     96.59 o 
  12   9   4      352.24      383.22     57.54 o 
  13   9   4      227.34      238.04     50.21 o 
  -5  10   4     1885.60     2009.70    103.67 o 
  -4  10   4     1870.44     1844.59     59.50 o 
  -3  10   4      743.31      712.61     36.15 o 
  -2  10   4     1995.88     2105.89     52.07 o 
  -1  10   4     2809.71     2831.83     61.22 o 
   0  10   4     1616.07     1613.49     44.05 o 
   1  10   4     1081.50     1058.01     35.43 o 
   2  10   4       87.76       98.75     17.88 o 
   3  10   4     3394.27     3358.98     76.98 o 
   4  10   4     3220.51     3117.50     59.42 o 
   5  10   4     2547.87     2483.50     77.01 o 
   6  10   4     2074.41     2106.42     62.07 o 
   7  10   4     1680.59     1736.91     54.35 o 
   8  10   4      855.43      814.06     36.97 o 
   9  10   4      934.59      963.82     42.04 o 
  10  10   4       67.55       68.05     27.08 o 
  11  10   4      769.30      882.69     62.19 o 
  12  10   4      783.02      786.65     91.62 o 
  -4  11   4      592.89      587.52     41.38 o 
  -3  11   4      604.64      564.16     37.64 o 
  -2  11   4      682.86      762.26     47.79 o 
  -1  11   4     1974.20     1949.33     49.79 o 
   0  11   4     2514.13     2415.18     62.45 o 
   1  11   4     2037.97     2117.71     70.76 o 
   2  11   4     1281.74     1281.33     38.61 o 
   3  11   4      320.82      306.49     23.95 o 
   4  11   4      178.38      171.11     20.92 o 
   5  11   4     1309.38     1264.96     39.88 o 
   6  11   4     3417.88     3391.99     62.05 o 
   7  11   4     3481.46     3645.01     67.73 o 
   8  11   4     1962.29     1992.46     57.83 o 
   9  11   4     1529.90     1594.11     51.04 o 
  10  11   4     1520.66     1645.11     59.50 o 
  11  11   4      336.12      380.77     39.53 o 
  12  11   4       66.72      142.78     37.11 o 
  -3  12   4        8.10       23.66     24.98 o 
  -2  12   4       58.14       75.08     22.94 o 
  -1  12   4      148.29      111.06     23.14 o 
   0  12   4     1127.28     1040.78     40.52 o 
   1  12   4     1901.18     1893.72     54.94 o 
   2  12   4     1530.25     1544.17     43.50 o 
   3  12   4     1197.78     1175.95     38.24 o 
   4  12   4      746.91      742.95     32.39 o 
   5  12   4        1.38       -4.45     17.03 o 
   6  12   4      567.07      552.43     31.08 o 
   7  12   4     1234.73     1314.30     46.29 o 
   8  12   4     1441.85     1497.35     46.80 o 
   9  12   4      768.08      764.48     38.30 o 
  10  12   4      584.63      566.40     39.85 o 
  11  12   4      931.88     1057.34     88.14 o 
  -2  13   4      219.96      263.10     29.96 o 
  -1  13   4        7.14        2.89     20.88 o 
   0  13   4       83.85       57.62     21.18 o 
   1  13   4      569.42      595.43     32.90 o 
   2  13   4      851.86      833.19     45.79 o 
   3  13   4     1416.57     1357.65     41.85 o 
   4  13   4     1033.10     1058.26     38.31 o 
   5  13   4      332.50      376.34     27.76 o 
   6  13   4      373.14      378.22     31.47 o 
   7  13   4       88.03       55.59     21.98 o 
   8  13   4      167.10      176.19     25.02 o 
   9  13   4      222.09      219.55     28.26 o 
  10  13   4      235.77      258.75     32.85 o 
   0  14   4        8.81       15.61     23.74 o 
   1  14   4       79.42       56.27     34.31 o 
   2  14   4      268.14      223.43     66.71 o 
   3  14   4      891.66      822.00     60.61 o 
   4  14   4     1307.41     1223.24     70.30 o 
   5  14   4     1058.04     1042.84     66.43 o 
   6  14   4      896.57      950.39     50.13 o 
   7  14   4      684.36      614.56     35.02 o 
   8  14   4       62.46       50.00     23.30 o 
   9  14   4       16.29       16.64     22.21 o 
   3  15   4      264.10      342.13     61.33 o 
   4  15   4      714.11      632.62     72.08 o 
   5  15   4     1199.69     1403.50    102.21 o 
   6  15   4     1734.45     1829.02    115.66 o 
   7  15   4      733.67      650.38     78.54 o 
  -8 -14   5      436.61      517.52     41.99 o 
  -7 -14   5      467.54      454.55    126.15 o 
  -6 -14   5      643.70      768.29    128.03 o 
  -5 -14   5     1639.58     1566.50    174.83 o 
  -4 -14   5      736.07      760.12    132.87 o 
  -1 -14   5       17.74       27.97     32.81 o 
   0 -14   5      534.65      478.23     58.10 o 
  -9 -13   5        7.86        9.68     39.43 o 
  -8 -13   5      445.37      436.41     53.16 o 
  -7 -13   5      575.07      579.14     54.85 o 
  -6 -13   5      681.01      633.93     37.70 o 
  -5 -13   5     3287.48     3316.98    220.56 o 
  -4 -13   5     4553.66     4718.86    257.14 o 
  -3 -13   5     1650.14     1660.10    162.46 o 
  -1 -13   5       94.29       93.60     32.28 o 
   0 -13   5       73.92       63.70     22.88 o 
   1 -13   5      201.10      200.69     29.03 o 
   2 -13   5      745.89      807.76    132.60 o 
 -10 -12   5     1011.55     1050.88     54.01 o 
  -9 -12   5     1008.60     1014.89     98.18 o 
  -8 -12   5       50.81       85.81     53.79 o 
  -7 -12   5      129.18      137.69     29.94 o 
  -6 -12   5      109.62       91.61     23.88 o 
  -5 -12   5      308.16      270.19     52.53 o 
  -4 -12   5     3176.03     2952.25    196.89 o 
  -3 -12   5     6834.10     6625.88    297.48 o 
  -2 -12   5     3573.55     3767.24    214.10 o 
  -1 -12   5     1566.95     1421.65     39.49 o 
   0 -12   5      617.99      550.05     30.01 o 
   1 -12   5       33.96       30.36     22.93 o 
   2 -12   5      119.77      130.90     33.20 o 
   3 -12   5      384.29      393.47     46.36 o 
 -11 -11   5      253.71      227.16     31.64 o 
 -10 -11   5     1135.33     1214.11     46.76 o 
  -9 -11   5     1886.36     1918.51     57.79 o 
  -8 -11   5     2177.65     2264.68     64.43 o 
  -7 -11   5      991.87     1071.78     45.05 o 
  -6 -11   5      128.00      121.70     30.78 o 
  -5 -11   5      757.77      711.93     63.45 o 
  -4 -11   5      838.75      726.82     46.30 o 
  -3 -11   5     1305.24     1190.47    129.11 o 
  -2 -11   5     4976.43     5232.06    245.84 o 
  -1 -11   5     2219.41     1902.63     70.53 o 
   0 -11   5     2057.67     1977.00     54.61 o 
   1 -11   5     1490.20     1457.61     67.40 o 
   2 -11   5      166.50      128.65     31.36 o 
   3 -11   5       32.40        5.83     22.06 o 
   4 -11   5      106.74      112.70     27.62 o 
   5 -11   5      287.18      271.36     34.17 o 
 -11 -10   5      164.77      134.01     29.13 o 
 -10 -10   5       53.10       49.20     23.76 o 
  -9 -10   5      781.99      782.63     46.03 o 
  -8 -10   5     3203.91     3323.29     79.01 o 
  -7 -10   5     4341.53     4517.74     79.72 o 
  -6 -10   5     1058.74     1109.50     42.09 o 
  -5 -10   5      362.98      343.12     27.49 o 
  -4 -10   5      650.73      658.92     28.41 o 
  -3 -10   5      764.50      716.79     40.57 o 
  -2 -10   5      122.77      148.20     22.19 o 
  -1 -10   5     2656.00     2822.52     96.77 o 
   0 -10   5     1193.90     1144.02     30.49 o 
   1 -10   5     2609.22     2526.66     61.13 o 
   2 -10   5     2400.90     2424.39     50.36 o 
   3 -10   5       84.30       83.18     22.93 o 
   4 -10   5       41.15        1.60     22.29 o 
   5 -10   5       20.91       23.13     25.53 o 
   6 -10   5      140.81      188.52     37.75 o 
 -12  -9   5       32.25       31.75     32.96 o 
 -11  -9   5       19.67       22.86     25.02 o 
 -10  -9   5       62.91       61.21     27.10 o 
  -9  -9   5       52.33       10.58     24.90 o 
  -8  -9   5     1927.64     1932.31     60.80 o 
  -7  -9   5     4221.03     4314.68     86.66 o 
  -6  -9   5     6330.87     6449.68    107.10 o 
  -5  -9   5     2265.88     2309.60     51.36 o 
  -4  -9   5      573.79      597.50     19.63 o 
  -3  -9   5     1941.82     2045.64     58.52 o 
  -2  -9   5      106.36      118.33     18.81 o 
  -1  -9   5       81.53       94.45     19.97 o 
   0  -9   5      572.77      602.80     22.18 o 
   1  -9   5     3603.60     3686.68     55.19 o 
   2  -9   5     5817.96     5871.38     83.27 o 
   3  -9   5     3022.61     3081.97     72.29 o 
   4  -9   5      275.65      309.94     29.96 o 
   5  -9   5      145.39      173.00     29.12 o 
   6  -9   5       69.12       61.70     31.05 o 
   7  -9   5       34.53       29.55     32.54 o 
 -12  -8   5      824.12      798.94     57.17 o 
 -11  -8   5      245.76      211.28     32.44 o 
 -10  -8   5      263.13      258.84     37.91 o 
  -9  -8   5      267.54      271.94     38.81 o 
  -8  -8   5      223.40      215.93     26.46 o 
  -7  -8   5      240.55      292.71     25.92 o 
  -6  -8   5     4639.23     4788.47     82.32 o 
  -5  -8   5     5964.17     5963.58     78.65 o 
  -4  -8   5     7192.69     6991.97     76.19 o 
  -3  -8   5     7636.38     7588.70    111.27 o 
  -2  -8   5     2322.54     2316.09    111.73 o 
  -1  -8   5       49.49       54.35     10.40 o 
   0  -8   5       17.60       17.81      9.19 o 
   1  -8   5       22.81       39.61     12.34 o 
   2  -8   5     4647.51     4730.62     70.98 o 
   3  -8   5    12602.89    12978.81    171.81 o 
   4  -8   5     9812.82     9907.31    161.66 o 
   5  -8   5     2888.94     2829.96     70.81 o 
   6  -8   5     1292.63     1311.93     60.52 o 
   7  -8   5      667.40      698.01     62.82 o 
   8  -8   5       66.60       96.57     37.23 o 
 -12  -7   5     1568.06     1598.98     83.52 o 
 -11  -7   5     1692.85     1786.67     55.92 o 
 -10  -7   5     1674.69     1699.39     56.94 o 
  -9  -7   5     2847.46     2915.76     90.55 o 
  -8  -7   5     5504.93     5469.21     96.93 o 
  -7  -7   5     3186.27     3302.35     67.74 o 
  -6  -7   5      312.32      363.71     23.06 o 
  -5  -7   5      164.94      208.81     17.39 o 
  -4  -7   5     3320.90     3393.93     52.52 o 
  -3  -7   5     8243.44     8411.35    105.45 o 
  -2  -7   5     9923.11    10296.25     93.06 o 
  -1  -7   5     7712.63     8195.91     77.22 o 
   0  -7   5      501.95      528.16     17.07 o 
   1  -7   5      173.97      211.28     17.29 o 
   2  -7   5     1308.77     1268.42     33.28 o 
   3  -7   5     1039.11     1071.61     35.51 o 
   4  -7   5     8150.44     8171.25    131.35 o 
   5  -7   5     4963.15     4921.10     93.52 o 
   6  -7   5     2037.46     2030.47     51.02 o 
   7  -7   5     2846.19     2811.43     79.61 o 
   8  -7   5     1539.53     1395.55     64.73 o 
 -12  -6   5      152.53      146.62     39.41 o 
 -11  -6   5     1322.72     1384.18     60.20 o 
 -10  -6   5      978.30      962.35     44.54 o 
  -9  -6   5     2967.87     3006.45     90.71 o 
  -8  -6   5     4581.51     4643.75     99.61 o 
  -7  -6   5     1590.53     1580.55     47.44 o 
  -6  -6   5     2656.75     2770.71     66.56 o 
  -5  -6   5     3598.44     3680.57     78.58 o 
  -4  -6   5       38.38       18.65     11.04 o 
  -3  -6   5       80.31       94.81      9.99 o 
  -2  -6   5     1615.57     1497.21     23.17 o 
  -1  -6   5    10693.50    11128.17    104.51 o 
   0  -6   5     8999.07     9463.16     99.35 o 
   1  -6   5      726.11      774.99     22.67 o 
   2  -6   5     1253.67     1333.30     35.81 o 
   3  -6   5     4918.69     4931.06     99.00 o 
   4  -6   5       41.30       59.72     13.99 o 
   5  -6   5     1778.67     1779.22     42.87 o 
   6  -6   5      949.74      931.53     30.89 o 
   7  -6   5     1134.18     1203.26     48.01 o 
   8  -6   5     2577.16     2653.34     93.28 o 
   9  -6   5     1077.34     1151.26     56.28 o 
 -12  -5   5      304.59      259.89     44.46 o 
 -11  -5   5       24.27       24.11     31.90 o 
 -10  -5   5      102.67      116.02     26.36 o 
  -9  -5   5      913.54      911.09     45.19 o 
  -8  -5   5     3525.33     3347.54     74.11 o 
  -7  -5   5     1836.06     1844.03     51.10 o 
  -6  -5   5     2117.01     2220.80     51.80 o 
  -5  -5   5     4166.27     4349.56     65.90 o 
  -4  -5   5     1562.19     1539.85     33.17 o 
  -3  -5   5       33.49       38.75      9.42 o 
  -2  -5   5       86.79      109.15      8.94 o 
  -1  -5   5     2932.20     2973.25     43.42 o 
   0  -5   5    12028.05    12337.55    124.19 o 
   1  -5   5     5695.20     5944.90     71.55 o 
   2  -5   5     3074.64     3144.17     49.90 o 
   3  -5   5     7331.03     7349.65     77.62 o 
   4  -5   5     2886.07     2843.24     50.49 o 
   5  -5   5      227.11      246.10     29.19 o 
   6  -5   5      647.82      661.37     31.74 o 
   7  -5   5      369.20      362.71     31.00 o 
   8  -5   5      748.95      725.68     44.85 o 
   9  -5   5     1779.35     1917.93     69.27 o 
  10  -5   5      782.71      737.04     76.44 o 
 -12  -4   5      605.73      632.29     57.31 o 
 -11  -4   5      742.62      732.43     74.15 o 
 -10  -4   5      906.40      937.48     44.62 o 
  -9  -4   5       34.83       19.17     22.99 o 
  -8  -4   5      339.02      353.79     33.28 o 
  -7  -4   5     3106.59     3083.69     67.03 o 
  -6  -4   5     6547.67     6566.11     99.89 o 
  -5  -4   5     5254.70     5299.61     75.88 o 
  -4  -4   5     2429.38     2392.35     39.28 o 
  -3  -4   5     2412.42     2345.44     35.98 o 
  -2  -4   5     2110.81     2231.56     42.10 o 
  -1  -4   5     1215.42     1345.08     25.31 o 
   0  -4   5    15995.26    17495.56    169.35 o 
   1  -4   5    12597.07    13082.88    134.28 o 
   2  -4   5    11934.09    12276.72    148.91 o 
   3  -4   5    13777.88    14044.69    136.91 o 
   4  -4   5    12718.39    13005.47    135.25 o 
   5  -4   5     3432.27     3437.79     60.66 o 
   6  -4   5       45.23       50.13     17.61 o 
   7  -4   5       43.58       75.09     31.29 o 
   8  -4   5       73.60       89.31     27.74 o 
   9  -4   5     1172.26     1108.91     56.16 o 
  10  -4   5      995.65      950.97     92.91 o 
 -12  -3   5     1312.58     1356.12     92.17 o 
 -11  -3   5     3030.32     3120.36     98.62 o 
 -10  -3   5     1971.61     1798.02    129.38 o 
  -9  -3   5     1806.76     1860.50     61.05 o 
  -8  -3   5     1559.21     1610.25     53.76 o 
  -7  -3   5       62.64       47.96     15.79 o 
  -6  -3   5     2564.48     2496.37     46.68 o 
  -5  -3   5     5612.72     5643.92     73.02 o 
  -4  -3   5     4168.04     4000.68     50.85 o 
  -3  -3   5     9612.71     9686.73     81.74 o 
  -2  -3   5    17687.78    18779.57    183.10 o 
  -1  -3   5     3515.14     3359.08     54.49 o 
   0  -3   5      236.14      218.37     10.81 o 
   1  -3   5     2152.63     2101.16     32.52 o 
   2  -3   5     2874.84     2905.99     37.33 o 
   3  -3   5     2970.96     3101.84     48.26 o 
   4  -3   5    13843.11    13857.42    143.20 o 
   5  -3   5    17082.01    17178.81    202.63 o 
   6  -3   5     6851.13     6625.76    104.63 o 
   7  -3   5      593.94      576.45     37.64 o 
   8  -3   5      411.54      387.61     36.78 o 
   9  -3   5       41.32       29.40     43.93 o 
  10  -3   5      941.01      919.78     91.03 o 
  11  -3   5      406.71      500.66     81.39 o 
 -12  -2   5      208.84      239.30     46.57 o 
 -11  -2   5     1806.62     1832.10     81.23 o 
 -10  -2   5     3262.38     3316.99    111.50 o 
  -9  -2   5     1207.58     1232.03     89.93 o 
  -8  -2   5     3759.44     3773.35     84.78 o 
  -7  -2   5     6135.57     6428.52     88.19 o 
  -6  -2   5      141.06      142.34     16.94 o 
  -5  -2   5      747.03      794.86     22.65 o 
  -4  -2   5     1346.82     1300.08     25.49 o 
  -3  -2   5    14563.74    14472.15    128.00 o 
  -2  -2   5    20734.34    20932.77    174.30 o 
  -1  -2   5    15642.76    16095.74    126.68 o 
   0  -2   5    18132.36    18327.01    151.48 o 
   1  -2   5     9500.04     9598.56     86.24 o 
   2  -2   5      235.05      316.22     13.41 o 
   3  -2   5      239.71      276.43     14.58 o 
   4  -2   5      621.16      611.12     21.14 o 
   5  -2   5     5573.51     5782.93     71.25 o 
   6  -2   5     8544.55     8506.82    110.66 o 
   7  -2   5     3115.04     3011.03     66.47 o 
   8  -2   5      923.77      996.48     74.99 o 
   9  -2   5      668.87      646.61    102.21 o 
  10  -2   5        1.82      -31.78     80.69 o 
  11  -2   5      339.43      351.01    140.67 o 
 -12  -1   5      259.17      247.65     47.27 o 
 -11  -1   5       10.59       11.80     33.45 o 
 -10  -1   5      687.55      674.19     43.20 o 
  -9  -1   5     1601.20     1618.89     78.02 o 
  -8  -1   5     1799.36     1690.86     73.60 o 
  -7  -1   5     4325.15     4387.77     80.58 o 
  -6  -1   5     3527.49     3613.61     52.78 o 
  -5  -1   5      156.20      167.37     12.71 o 
  -4  -1   5        5.18       12.66      7.23 o 
  -3  -1   5      100.85      109.36      9.74 o 
  -2  -1   5     2087.65     2073.09     34.82 o 
  -1  -1   5    13245.61    12850.91    104.82 o 
   0  -1   5    30651.98    30644.50    229.93 o 
   1  -1   5    21224.97    21712.13    177.89 o 
   2  -1   5     6134.31     6287.33     64.25 o 
   3  -1   5      200.11      199.82     12.98 o 
   4  -1   5      448.37      479.04     19.11 o 
   5  -1   5     1828.89     1844.13     38.49 o 
   6  -1   5     1425.27     1353.70     37.57 o 
   7  -1   5     4474.84     4511.88     78.84 o 
   8  -1   5     3475.72     3340.54     79.99 o 
   9  -1   5     1936.01     1785.61    136.39 o 
  10  -1   5      520.86      572.18     73.72 o 
  11  -1   5       11.92       44.98     49.48 o 
  12  -1   5       85.81      189.24     64.28 o 
 -11   0   5      619.80      582.57     44.86 o 
 -10   0   5      122.33      116.40     29.70 o 
  -9   0   5      162.08      210.57     32.20 o 
  -8   0   5      686.65      712.04     41.04 o 
  -7   0   5     1652.59     1611.70     44.53 o 
  -6   0   5     4039.04     4110.39     67.83 o 
  -5   0   5     4014.22     4157.94     53.92 o 
  -4   0   5      485.53      517.12     15.96 o 
  -3   0   5       47.00       80.46     10.05 o 
  -2   0   5     1075.37     1266.82     20.57 o 
  -1   0   5     1901.39     1958.69     24.45 o 
   0   0   5     8041.66     8041.23     67.15 o 
   1   0   5    18835.74    18424.44    137.75 o 
   2   0   5    22406.77    22372.73    174.58 o 
   3   0   5     8266.46     8735.40     81.03 o 
   4   0   5     1373.46     1473.09     27.89 o 
   5   0   5       33.61       48.26     12.02 o 
   6   0   5     1391.28     1392.89     36.56 o 
   7   0   5      682.04      677.08     33.01 o 
   8   0   5     4223.99     4133.05     88.29 o 
   9   0   5     3100.90     3052.76     79.79 o 
  10   0   5     2945.46     2960.31     83.83 o 
  11   0   5     1361.54     1407.32    101.93 o 
  12   0   5       50.71       14.09     53.76 o 
 -11   1   5      459.64      386.50     41.39 o 
 -10   1   5      667.29      733.59     46.46 o 
  -9   1   5      275.34      296.62     37.10 o 
  -8   1   5        8.19        0.40     22.17 o 
  -7   1   5      355.13      346.06     27.09 o 
  -6   1   5     5709.78     5646.08     77.52 o 
  -5   1   5    12944.60    12703.67    111.34 o 
  -4   1   5     7064.89     7316.13     82.48 o 
  -3   1   5     4077.37     4092.04     51.38 o 
  -2   1   5      610.64      553.02     15.35 o 
  -1   1   5       37.26       37.82      7.83 o 
   0   1   5      281.46      317.71     11.39 o 
   1   1   5      789.60      737.97     15.45 o 
   2   1   5    15765.78    15557.99    129.72 o 
   3   1   5    39300.76    39613.77    343.87 o 
   4   1   5     4615.33     4547.26     64.25 o 
   5   1   5      424.75      435.01     18.49 o 
   6   1   5      494.43      500.19     25.89 o 
   7   1   5       35.59       32.62     17.13 o 
   8   1   5      415.17      362.05     40.67 o 
   9   1   5      426.80      435.37     42.21 o 
  10   1   5     1914.57     1935.09    117.46 o 
  11   1   5     5119.76     5423.25    183.30 o 
  12   1   5     2082.37     1981.93    133.55 o 
 -11   2   5      975.95      974.83     77.34 o 
 -10   2   5     1014.16      936.87     70.89 o 
  -9   2   5      856.72      796.89     57.35 o 
  -8   2   5      213.91      178.05     26.26 o 
  -7   2   5       13.69        4.87     18.25 o 
  -6   2   5      564.66      542.24     24.76 o 
  -5   2   5     6757.45     6578.02     88.13 o 
  -4   2   5    17571.09    17210.69    141.52 o 
  -3   2   5    13123.67    13325.46    125.35 o 
  -2   2   5    15911.87    16227.47    174.78 o 
  -1   2   5     9651.45     9532.21     85.38 o 
   0   2   5     3421.28     3161.15     37.33 o 
   1   2   5     6732.08     6656.26     72.96 o 
   2   2   5     1541.81     1594.14     25.64 o 
   3   2   5     6521.31     6598.72     70.68 o 
   4   2   5    12180.34    12415.76    117.40 o 
   5   2   5     4342.80     4293.49     51.05 o 
   6   2   5     7955.63     7764.51    163.48 o 
   7   2   5     3926.34     3869.07    134.47 o 
   8   2   5       57.97       72.41     24.24 o 
   9   2   5        0.98       19.35     23.27 o 
  10   2   5       63.09       58.45     28.70 o 
  11   2   5     1171.84     1362.01     70.05 o 
  12   2   5     2632.65     2563.45    124.20 o 
  13   2   5      977.20      833.76     94.98 o 
 -10   3   5      739.93      808.97     74.45 o 
  -9   3   5     1703.32     1671.38     84.87 o 
  -8   3   5     1249.99     1233.28     65.93 o 
  -7   3   5      245.21      230.05     26.75 o 
  -6   3   5     2422.38     2439.73     51.46 o 
  -5   3   5     2543.63     2531.74     50.92 o 
  -4   3   5      820.59      866.76     26.79 o 
  -3   3   5    13200.91    13138.45    110.49 o 
  -2   3   5    15847.53    15578.63    124.41 o 
  -1   3   5     9124.54     9197.62     81.83 o 
   0   3   5     8793.91     8809.11     74.86 o 
   1   3   5    11877.61    11974.83    102.07 o 
   2   3   5     6618.91     6402.13     58.65 o 
   3   3   5     1565.30     1557.04     26.91 o 
   4   3   5      234.81      255.93     13.52 o 
   5   3   5     6324.62     6402.58     66.32 o 
   6   3   5     7931.82     7991.15    118.36 o 
   7   3   5     8393.35     8469.18    141.98 o 
   8   3   5     3652.97     3481.63     90.38 o 
   9   3   5      853.78      816.36     45.11 o 
  10   3   5      170.61      174.02     35.59 o 
  11   3   5      212.01      254.75     37.78 o 
  12   3   5       32.31       68.35     33.11 o 
  13   3   5      694.91      757.05     76.68 o 
 -10   4   5       15.83       28.44     40.91 o 
  -9   4   5      700.13      680.06     53.19 o 
  -8   4   5     2407.10     2487.28    113.83 o 
  -7   4   5     1707.46     1762.16     74.15 o 
  -6   4   5      481.63      462.94     37.21 o 
  -5   4   5     3734.11     3661.74     78.18 o 
  -4   4   5     7146.63     7263.91     84.33 o 
  -3   4   5        6.15        1.66     10.54 o 
  -2   4   5     5348.71     5541.52     60.27 o 
  -1   4   5     4284.68     4190.88     54.72 o 
   0   4   5     6109.92     5810.24     67.92 o 
   1   4   5     7920.66     7651.69     84.38 o 
   2   4   5     6817.01     6942.55     67.89 o 
   3   4   5     2550.35     2520.79     34.19 o 
   4   4   5      526.43      549.47     18.95 o 
   5   4   5      344.95      344.86     15.90 o 
   6   4   5     2567.14     2477.21     51.16 o 
   7   4   5     1411.49     1451.46     44.23 o 
   8   4   5     4557.25     4608.85    144.27 o 
   9   4   5     3818.45     3819.34     97.97 o 
  10   4   5      633.56      731.20     62.52 o 
  11   4   5      392.72      482.05     58.48 o 
  12   4   5      535.23      600.29     68.61 o 
  13   4   5        2.20      -19.59     41.81 o 
  -9   5   5        2.15       16.67     33.28 o 
  -8   5   5     1458.90     1491.28     68.17 o 
  -7   5   5     4217.26     4278.32    103.39 o 
  -6   5   5     1942.76     1952.71     74.38 o 
  -5   5   5      311.72      327.81     26.23 o 
  -4   5   5     2365.19     2364.97     50.99 o 
  -3   5   5     5160.39     5092.32     74.63 o 
  -2   5   5      465.02      492.95     22.68 o 
  -1   5   5      852.40      864.10     23.56 o 
   0   5   5     2513.26     2502.61     39.44 o 
   1   5   5     6431.30     6243.17     72.90 o 
   2   5   5     2529.33     2359.73     32.00 o 
   3   5   5     2685.37     2508.73     33.72 o 
   4   5   5     3689.99     3629.38     44.30 o 
   5   5   5      203.51      219.37     15.47 o 
   6   5   5        5.77       21.52     11.62 o 
   7   5   5       66.43       55.57     16.75 o 
   8   5   5     2245.79     2282.56     63.91 o 
   9   5   5     7313.86     7336.31    204.98 o 
  10   5   5     2467.09     2659.32    173.39 o 
  11   5   5     1128.35      997.18     72.15 o 
  12   5   5     1454.04     1361.72    104.27 o 
  13   5   5      470.94      337.26     60.00 o 
  -8   6   5       53.52       57.76     32.66 o 
  -7   6   5     1656.32     1683.29    101.97 o 
  -6   6   5     3611.18     3607.06     73.91 o 
  -5   6   5     2404.63     2408.75     56.77 o 
  -4   6   5     4953.63     5043.71    104.88 o 
  -3   6   5     6917.35     6864.72     85.50 o 
  -2   6   5     4710.42     4810.55     90.34 o 
  -1   6   5     2359.31     2335.27     46.65 o 
   0   6   5       58.86       47.10      9.72 o 
   1   6   5      762.90      728.43     18.72 o 
   2   6   5     4515.78     4478.34     48.64 o 
   3   6   5     6444.27     6369.45     69.33 o 
   4   6   5    10698.01    10472.86    102.99 o 
   5   6   5     6756.75     6663.29     93.96 o 
   6   6   5      930.80      963.75     32.11 o 
   7   6   5     1037.41     1015.88     42.46 o 
   8   6   5        1.39        2.62     20.51 o 
   9   6   5      494.28      514.05     65.08 o 
  10   6   5     2009.83     2068.30     84.09 o 
  11   6   5     1292.32     1233.37    126.38 o 
  12   6   5      804.46      762.34     69.53 o 
  13   6   5     1528.04     1687.02    103.09 o 
  -8   7   5     1322.22     1304.66     69.50 o 
  -7   7   5      470.77      454.75     39.24 o 
  -6   7   5      164.53      161.14     24.21 o 
  -5   7   5      870.61      931.30     59.72 o 
  -4   7   5     1343.64     1301.60     42.79 o 
  -3   7   5     5206.98     5209.86     77.25 o 
  -2   7   5     6877.47     6982.70     91.08 o 
  -1   7   5     3770.58     3869.56     55.04 o 
   0   7   5     4585.82     4566.68     58.96 o 
   1   7   5     1658.98     1608.71     34.49 o 
   2   7   5       54.69       47.08     12.53 o 
   3   7   5     2595.87     2567.99     45.73 o 
   4   7   5     5904.89     5908.52     78.63 o 
   5   7   5     6153.13     6048.05     77.32 o 
   6   7   5     9690.46     9725.24    162.07 o 
   7   7   5     3016.95     3020.71     90.18 o 
   8   7   5     2534.42     2633.31     85.69 o 
   9   7   5     1584.88     1651.97     64.57 o 
  10   7   5        0.47       32.19     27.94 o 
  11   7   5       97.08      150.95     41.63 o 
  12   7   5       53.11       88.32     42.05 o 
  13   7   5      283.70      253.51     53.17 o 
  -7   8   5     1726.23     1700.94     69.07 o 
  -6   8   5     1167.45     1124.77     47.68 o 
  -5   8   5      124.98      164.41     23.10 o 
  -4   8   5        7.67        1.96     14.64 o 
  -3   8   5       36.20       17.98     17.30 o 
  -2   8   5     2126.63     2119.55     42.70 o 
  -1   8   5     6888.57     6642.25    116.04 o 
   0   8   5     1646.01     1617.63     36.11 o 
   1   8   5     2049.36     1943.37     38.06 o 
   2   8   5     2366.48     2352.62     42.01 o 
   3   8   5      167.10      176.95     16.04 o 
   4   8   5        4.89       16.92     14.88 o 
   5   8   5      548.27      536.71     27.36 o 
   6   8   5     2004.88     1953.40     48.13 o 
   7   8   5     3701.04     3769.29    103.85 o 
   8   8   5     3280.33     3246.74     74.35 o 
   9   8   5     2215.95     2407.49     67.95 o 
  10   8   5      306.31      274.53     38.53 o 
  11   8   5        3.51       19.64     29.50 o 
  12   8   5        5.43      -33.34     33.34 o 
  13   8   5       32.76      -11.77     39.45 o 
  -6   9   5     2267.43     2282.49     71.44 o 
  -5   9   5     1044.86     1061.05     40.52 o 
  -4   9   5      240.25      250.99     27.08 o 
  -3   9   5      452.96      498.05     31.58 o 
  -2   9   5        7.51        1.49     12.89 o 
  -1   9   5     1618.00     1540.65     35.84 o 
   0   9   5     3490.65     3271.93     73.74 o 
   1   9   5     1782.48     1684.01     44.56 o 
   2   9   5     1940.74     2006.56     56.97 o 
   3   9   5     2212.31     2246.72     50.89 o 
   4   9   5      236.99      264.71     23.59 o 
   5   9   5      338.43      311.92     25.47 o 
   6   9   5      476.23      548.75     30.08 o 
   7   9   5      399.87      412.70     29.21 o 
   8   9   5     1934.73     1970.36     54.30 o 
   9   9   5     2084.78     2083.89     84.50 o 
  10   9   5     1761.74     1694.31     68.04 o 
  11   9   5      257.59      296.66     41.38 o 
  12   9   5       87.91      114.88     42.27 o 
  -5  10   5     1716.98     1755.77     44.28 o 
  -4  10   5      727.16      704.94     31.83 o 
  -3  10   5      465.54      406.45     33.86 o 
  -2  10   5      812.43      848.14     37.35 o 
  -1  10   5       72.26      120.59     25.96 o 
   0  10   5      523.78      524.69     30.30 o 
   1  10   5     2199.92     2202.73     60.61 o 
   2  10   5     3045.71     3089.95     61.24 o 
   3  10   5     4714.30     4690.82    103.49 o 
   4  10   5     3070.43     2952.66     61.08 o 
   5  10   5      637.14      686.43     33.20 o 
   6  10   5      247.15      214.79     25.16 o 
   7  10   5       18.45       14.61     19.10 o 
   8  10   5       45.23       34.59     21.10 o 
   9  10   5      449.32      526.04     37.86 o 
  10  10   5     2720.17     2784.51    118.57 o 
  11  10   5     2501.14     2654.13    239.12 o 
  12  10   5      370.79      427.72     48.61 o 
  -4  11   5     1453.38     1464.61     62.44 o 
  -3  11   5      842.71      835.65     44.32 o 
  -2  11   5      877.28      861.71     42.42 o 
  -1  11   5     1443.21     1452.81     49.23 o 
   0  11   5      180.48      209.22     28.25 o 
   1  11   5       75.95       74.81     22.22 o 
   2  11   5      615.93      681.94     32.80 o 
   3  11   5     2893.08     2868.31     60.65 o 
   4  11   5     4899.22     4952.64     83.82 o 
   5  11   5     4960.76     4749.10     83.07 o 
   6  11   5     2697.00     2535.50     60.35 o 
   7  11   5      724.30      753.03     38.21 o 
   8  11   5      254.89      253.59     27.35 o 
   9  11   5      248.78      233.31     32.19 o 
  10  11   5       15.01      -11.36     25.82 o 
  11  11   5      573.04      529.54     47.72 o 
  12  11   5     1185.17     1223.61     77.26 o 
  -3  12   5     1312.35     1266.70     54.26 o 
  -2  12   5      887.29      914.64     45.38 o 
  -1  12   5     1087.28     1076.99     42.71 o 
   0  12   5     1040.67     1066.09     55.29 o 
   1  12   5      339.64      330.82     28.43 o 
   2  12   5      106.31      146.49     22.77 o 
   3  12   5       73.45       54.48     19.91 o 
   4  12   5      424.59      492.79     30.50 o 
   5  12   5     3608.55     3767.77     73.40 o 
   6  12   5     2094.11     2097.48     55.59 o 
   7  12   5      437.69      453.62     32.46 o 
   8  12   5      434.30      499.66     35.53 o 
   9  12   5      155.42      132.09     28.08 o 
  10  12   5      291.73      298.48     34.89 o 
  11  12   5      100.62      126.62     43.48 o 
  -1  13   5      828.51      850.41     40.88 o 
   0  13   5     1533.23     1672.16     53.35 o 
   1  13   5      777.14      813.32     43.67 o 
   2  13   5       62.83       51.12     21.38 o 
   3  13   5      512.41      516.38     31.84 o 
   4  13   5      630.42      680.97     34.93 o 
   5  13   5       12.72       15.07     20.34 o 
   6  13   5      715.53      756.17     41.79 o 
   7  13   5     1190.16     1187.88     46.39 o 
   8  13   5      461.15      513.76     35.70 o 
   9  13   5      298.51      282.60     32.41 o 
  10  13   5      119.93      135.40     30.85 o 
   1  14   5     1625.91     1677.14     53.19 o 
   2  14   5      834.36      876.90     45.16 o 
   3  14   5      179.84      182.69     25.86 o 
   4  14   5      475.45      526.49     41.89 o 
   5  14   5      685.35      676.21     43.73 o 
   6  14   5       10.01      -10.49     28.22 o 
   7  14   5      518.08      502.69     39.78 o 
   8  14   5     1273.35     1333.80     50.78 o 
   9  14   5      603.59      594.55     39.92 o 
   5  15   5      589.03      502.44     74.77 o 
  -7 -14   6       75.17       94.15     45.26 o 
  -6 -14   6       15.96       12.71     28.71 o 
  -5 -14   6       63.69       54.25     24.85 o 
  -4 -14   6       25.02       59.17     92.53 o 
  -1 -14   6     1106.03      995.74     67.24 o 
  -9 -13   6      500.61      613.00     76.12 o 
  -8 -13   6     1878.67     2008.59     97.25 o 
  -7 -13   6     2045.77     1927.79     69.55 o 
  -6 -13   6     1028.62      977.92     61.39 o 
  -5 -13   6      269.74      274.64     31.83 o 
  -4 -13   6       24.17      -18.83     82.84 o 
  -3 -13   6        2.89      -57.02     77.46 o 
  -1 -13   6      801.59      816.60     58.10 o 
   0 -13   6     2124.16     2043.96     59.13 o 
   1 -13   6     2595.28     2581.55     90.95 o 
 -10 -12   6       18.71       22.00     39.71 o 
  -9 -12   6       56.45       27.82     40.65 o 
  -8 -12   6      288.95      353.32     57.02 o 
  -7 -12   6     2033.38     2162.98    140.46 o 
  -6 -12   6     3612.50     3595.53     89.00 o 
  -5 -12   6     2536.31     2401.59     76.16 o 
  -4 -12   6     1659.64     1445.46    155.47 o 
  -3 -12   6      493.93      544.40    107.59 o 
  -2 -12   6      212.28      145.78     75.85 o 
  -1 -12   6       19.39       34.66     15.43 o 
   0 -12   6      661.10      634.48     35.74 o 
   1 -12   6     2019.95     1956.19     59.47 o 
   2 -12   6     2896.11     2924.45     90.72 o 
   3 -12   6     1324.50     1323.14     85.67 o 
 -10 -11   6      490.78      540.89     60.95 o 
  -9 -11   6      227.64      247.13     33.49 o 
  -8 -11   6       54.49       37.07     25.42 o 
  -7 -11   6        7.13      -12.84     26.81 o 
  -6 -11   6      835.37      761.18     42.71 o 
  -5 -11   6     3255.65     3072.29     90.00 o 
  -4 -11   6     3798.87     3573.17    119.41 o 
  -3 -11   6     4629.89     4277.05    207.65 o 
  -2 -11   6     1461.43     1335.90     60.81 o 
  -1 -11   6      418.76      352.69     27.86 o 
   0 -11   6      553.88      515.84     33.83 o 
   1 -11   6       98.65       98.12     24.22 o 
   2 -11   6     1594.65     1637.43     66.97 o 
   3 -11   6     1299.70     1313.58     66.27 o 
   4 -11   6     1049.92     1030.09     46.86 o 
 -11 -10   6      529.75      577.52     40.49 o 
 -10 -10   6     1612.46     1517.27     64.97 o 
  -9 -10   6     1331.77     1369.52     71.41 o 
  -8 -10   6     1176.40     1256.20     53.19 o 
  -7 -10   6      899.79      965.39     47.14 o 
  -6 -10   6      182.80      194.55     33.50 o 
  -5 -10   6       37.99       34.74     20.41 o 
  -4 -10   6      940.11      865.84     33.78 o 
  -3 -10   6     1996.37     2011.64     92.32 o 
  -2 -10   6     2395.16     2337.15     70.67 o 
  -1 -10   6     1409.37     1370.48     48.92 o 
   0 -10   6     1689.21     1701.15     46.27 o 
   1 -10   6      830.74      770.46     46.60 o 
   2 -10   6      404.20      397.46     25.50 o 
   3 -10   6     1566.58     1600.33     50.06 o 
   4 -10   6      613.82      602.13     37.91 o 
   5 -10   6      517.88      476.77     38.94 o 
 -11  -9   6      103.63      114.86     30.83 o 
 -10  -9   6      772.95      756.14     51.27 o 
  -9  -9   6     2597.90     2645.60     77.65 o 
  -8  -9   6     1299.19     1312.83     53.22 o 
  -7  -9   6      913.09      986.88     39.50 o 
  -6  -9   6     1285.93     1284.73     42.02 o 
  -5  -9   6      435.59      461.32     26.34 o 
  -4  -9   6        3.48       -0.05     12.75 o 
  -3  -9   6      798.52      860.32     39.02 o 
  -2  -9   6      945.43      937.82     25.93 o 
  -1  -9   6     2251.17     2246.11     41.13 o 
   0  -9   6     3195.71     3218.65     52.30 o 
   1  -9   6     2954.94     3068.20     53.42 o 
   2  -9   6     2476.36     2484.72     51.07 o 
   3  -9   6       25.50       15.68     19.60 o 
   4  -9   6     1054.26     1070.62     45.12 o 
   5  -9   6      259.18      272.30     32.63 o 
   6  -9   6      424.71      489.43     45.11 o 
 -12  -8   6       16.75       22.65     30.07 o 
 -11  -8   6       10.46      -26.22     26.22 o 
 -10  -8   6       32.71       37.87     26.47 o 
  -9  -8   6      599.85      638.83     40.04 o 
  -8  -8   6     2915.21     2970.78     69.34 o 
  -7  -8   6     2266.06     2371.27     59.66 o 
  -6  -8   6     2599.91     2680.43     52.98 o 
  -5  -8   6     5463.87     5371.56     75.43 o 
  -4  -8   6      373.27      398.24     22.35 o 
  -3  -8   6      458.65      500.12     25.42 o 
  -2  -8   6     1440.32     1468.97     25.99 o 
  -1  -8   6     4207.17     4283.63     49.64 o 
   0  -8   6     3337.81     3475.86     52.69 o 
   1  -8   6     3920.09     4073.05     59.92 o 
   2  -8   6     8550.02     8741.24    119.59 o 
   3  -8   6     5394.36     5486.48    111.14 o 
   4  -8   6      186.93      191.58     29.97 o 
   5  -8   6      320.88      345.61     33.40 o 
   6  -8   6      185.62      111.94     32.06 o 
   7  -8   6      333.79      396.49     51.93 o 
 -12  -7   6     1277.45     1334.23     71.45 o 
 -11  -7   6      350.10      349.10     35.90 o 
 -10  -7   6      379.50      388.96     37.97 o 
  -9  -7   6       37.40       37.81     25.14 o 
  -8  -7   6      645.92      690.41     38.26 o 
  -7  -7   6     1935.20     1995.67     53.54 o 
  -6  -7   6     5138.25     5178.21     85.51 o 
  -5  -7   6     7624.26     7745.93    128.91 o 
  -4  -7   6     6836.93     6726.49    146.70 o 
  -3  -7   6     3941.99     3870.59     67.13 o 
  -2  -7   6      220.99      257.13     13.31 o 
  -1  -7   6      779.37      841.99     20.11 o 
   0  -7   6     1063.31     1066.79     28.97 o 
   1  -7   6     2809.69     2913.10     55.07 o 
   2  -7   6     5623.01     5740.00     87.74 o 
   3  -7   6     9598.39     9640.72    132.17 o 
   4  -7   6     7055.99     7204.95    113.83 o 
   5  -7   6     1580.86     1580.30     65.34 o 
   6  -7   6      610.89      584.56     47.21 o 
   7  -7   6       21.51       -4.48     17.24 o 
   8  -7   6      369.19      339.54     24.95 o 
 -12  -6   6     1708.17     1964.02     84.54 o 
 -11  -6   6     2325.60     2524.85     83.56 o 
 -10  -6   6     2446.79     2497.76     73.24 o 
  -9  -6   6     1798.28     1829.14     60.20 o 
  -8  -6   6      375.77      352.07     32.14 o 
  -7  -6   6       17.41       44.08     20.09 o 
  -6  -6   6       51.04       59.97     18.26 o 
  -5  -6   6      243.06      232.27     21.70 o 
  -4  -6   6     5888.53     5991.52     78.98 o 
  -3  -6   6    13454.18    13776.44    159.08 o 
  -2  -6   6     5776.00     5732.11     60.69 o 
  -1  -6   6     2894.63     2891.16     39.51 o 
   0  -6   6      106.47      139.42     12.67 o 
   1  -6   6        7.49        1.81     12.23 o 
   2  -6   6       97.05       94.57     17.49 o 
   3  -6   6     2309.10     2399.50     54.67 o 
   4  -6   6     6200.27     6244.70    101.57 o 
   5  -6   6     7202.52     7253.45     86.60 o 
   6  -6   6     4683.87     4742.47     70.94 o 
   7  -6   6     1784.39     1775.18     47.78 o 
   8  -6   6      107.86       88.53     28.17 o 
   9  -6   6      199.31      220.72     37.61 o 
 -12  -5   6       91.61      109.84     39.45 o 
 -11  -5   6      941.33     1010.84     70.65 o 
 -10  -5   6     1244.15     1255.61     56.18 o 
  -9  -5   6     2475.16     2523.06     69.95 o 
  -8  -5   6     4762.08     4642.75     90.85 o 
  -7  -5   6      575.91      660.61     35.24 o 
  -6  -5   6       16.58        2.71     15.88 o 
  -5  -5   6     2263.00     2175.24     59.73 o 
  -4  -5   6       70.02       92.08     14.46 o 
  -3  -5   6     6616.90     7049.71     79.06 o 
  -2  -5   6    12186.70    12821.29    132.51 o 
  -1  -5   6     8888.89     9147.77     99.73 o 
   0  -5   6     7067.19     7492.96     80.03 o 
   1  -5   6     1221.38     1294.45     54.45 o 
   2  -5   6       29.18       27.26     15.24 o 
   3  -5   6      129.63      116.79     13.85 o 
   4  -5   6      273.07      253.49     22.04 o 
   5  -5   6     3025.30     2995.01     94.67 o 
   6  -5   6     2698.25     2750.70     85.75 o 
   7  -5   6     1296.89     1235.42     50.76 o 
   8  -5   6     1573.57     1575.75     64.14 o 
   9  -5   6      171.97      183.87     34.90 o 
  10  -5   6      296.26      268.46     73.55 o 
 -12  -4   6      171.43      158.39     42.91 o 
 -11  -4   6       87.88       98.71     41.45 o 
 -10  -4   6      206.26      169.11     39.87 o 
  -9  -4   6      588.32      588.96     40.45 o 
  -8  -4   6     4632.16     4506.99    123.04 o 
  -7  -4   6     5511.97     5512.94    117.10 o 
  -6  -4   6      112.89      117.22     20.43 o 
  -5  -4   6     1500.80     1445.01     42.16 o 
  -4  -4   6       14.74       16.57     11.95 o 
  -3  -4   6       24.18       29.43     10.18 o 
  -2  -4   6     5173.11     5191.67     65.14 o 
  -1  -4   6    15032.31    15123.02    153.05 o 
   0  -4   6    12978.57    13437.13    139.26 o 
   1  -4   6    16295.87    16508.47    221.29 o 
   2  -4   6     1642.29     1574.49     34.24 o 
   3  -4   6       55.08       77.55     14.45 o 
   4  -4   6      667.00      657.49     30.84 o 
   5  -4   6      403.90      429.76     27.54 o 
   6  -4   6     1106.50     1100.08     45.39 o 
   7  -4   6      883.15      925.66     45.39 o 
   8  -4   6     2736.55     2888.51    134.79 o 
   9  -4   6     2611.89     2583.58     80.02 o 
  10  -4   6      301.17      263.50     65.18 o 
 -12  -3   6      634.02      719.49     83.23 o 
 -11  -3   6      170.98      147.65     44.38 o 
 -10  -3   6       27.34       57.66     35.96 o 
  -9  -3   6       74.67       33.27     24.97 o 
  -8  -3   6      804.92      782.79     49.82 o 
  -7  -3   6     6270.52     6204.77    104.24 o 
  -6  -3   6    10779.06    10881.66    133.44 o 
  -5  -3   6     2025.80     2024.68     43.53 o 
  -4  -3   6      312.50      368.18     16.52 o 
  -3  -3   6      536.40      586.51     26.09 o 
  -2  -3   6     1239.34     1236.04     21.89 o 
  -1  -3   6      777.00      771.70     20.15 o 
   0  -3   6    12971.23    13474.92    117.50 o 
   1  -3   6    20885.52    21191.71    206.38 o 
   2  -3   6    11550.49    11861.59    101.66 o 
   3  -3   6    11490.18    11694.99    110.24 o 
   4  -3   6     3616.99     3680.47     92.24 o 
   5  -3   6      586.27      524.53     31.28 o 
   6  -3   6       49.49       34.83     20.62 o 
   7  -3   6      674.94      648.85     40.27 o 
   8  -3   6     1001.42     1004.79     50.75 o 
   9  -3   6     2737.04     2708.61    129.12 o 
  10  -3   6     3501.80     3501.32    281.08 o 
  11  -3   6      956.07      845.11    132.07 o 
 -12  -2   6     1012.06      878.97     68.00 o 
 -11  -2   6     1086.03     1142.36     68.89 o 
 -10  -2   6      582.44      514.95     56.86 o 
  -9  -2   6      208.36      136.95     38.34 o 
  -8  -2   6      757.72      711.10     46.62 o 
  -7  -2   6      261.20      277.62     23.52 o 
  -6  -2   6     5797.49     5850.89     80.51 o 
  -5  -2   6    12481.79    12837.53    134.06 o 
  -4  -2   6    15236.94    15906.45    147.04 o 
  -3  -2   6     3545.20     3429.35     47.98 o 
  -2  -2   6     3429.16     3228.77     41.36 o 
  -1  -2   6     2890.38     3121.33     36.35 o 
   0  -2   6      205.01      198.66     10.72 o 
   1  -2   6     1700.35     1865.84     28.64 o 
   2  -2   6    11782.03    12330.15    128.76 o 
   3  -2   6    13735.91    13816.05    136.05 o 
   4  -2   6    11234.95    11299.90    122.11 o 
   5  -2   6     7193.67     7280.13    107.05 o 
   6  -2   6     1418.46     1431.76     38.30 o 
   7  -2   6       57.85       50.85     36.88 o 
   8  -2   6        4.01       15.09     28.22 o 
   9  -2   6       50.96       77.20     47.17 o 
  10  -2   6     2167.51     2100.50    235.35 o 
  11  -2   6     2492.15     2432.33    137.89 o 
 -11  -1   6     1480.62     1466.41     76.98 o 
 -10  -1   6     1521.39     1539.45     84.06 o 
  -9  -1   6      896.38      764.27     45.97 o 
  -8  -1   6      394.36      370.58     33.78 o 
  -7  -1   6     1269.86     1213.33     39.36 o 
  -6  -1   6       67.30       98.18     17.18 o 
  -5  -1   6     5510.40     5472.73     65.55 o 
  -4  -1   6     7758.70     7630.00     71.52 o 
  -3  -1   6     7306.77     7218.42     75.89 o 
  -2  -1   6    13162.45    13220.04    111.62 o 
  -1  -1   6    15792.06    16093.51    149.67 o 
   0  -1   6     2900.05     2817.59     42.91 o 
   1  -1   6     4096.93     4287.64     46.54 o 
   2  -1   6      507.58      562.02     17.92 o 
   3  -1   6     2189.10     2354.02     36.99 o 
   4  -1   6     1223.58     1210.80     33.65 o 
   5  -1   6     4200.17     4209.58     61.93 o 
   6  -1   6     6708.57     6841.37    134.89 o 
   7  -1   6      827.89      792.41     36.57 o 
   8  -1   6       74.11       68.87     22.46 o 
   9  -1   6      184.82      168.82     50.37 o 
  10  -1   6      339.75      309.69     62.88 o 
  11  -1   6     1648.03     1721.33    368.49 o 
 -11   0   6      121.25      113.87     39.83 o 
 -10   0   6     1827.20     1856.76     70.97 o 
  -9   0   6     1538.29     1578.67     96.37 o 
  -8   0   6      114.04      134.24     27.11 o 
  -7   0   6      523.27      578.20     36.15 o 
  -6   0   6     3897.34     3857.46     78.35 o 
  -5   0   6       26.62       34.28     11.78 o 
  -4   0   6     5878.45     5998.11     61.39 o 
  -3   0   6     2228.32     2084.33     34.85 o 
  -2   0   6    17944.47    18029.38    139.16 o 
  -1   0   6    25916.05    26506.29    194.37 o 
   0   0   6    10542.53    10761.94     99.47 o 
   1   0   6     2563.67     2490.62     33.64 o 
   2   0   6     1212.19     1170.53     22.94 o 
   3   0   6      994.27     1114.38     24.97 o 
   4   0   6      691.29      650.34     20.66 o 
   5   0   6     4701.97     4778.41    112.31 o 
   6   0   6     4450.72     4635.53     69.35 o 
   7   0   6     2770.11     2662.71     62.91 o 
   8   0   6     1628.90     1562.29     63.79 o 
   9   0   6      899.02      863.08     48.81 o 
  10   0   6      466.64      369.11     51.80 o 
  11   0   6       55.47       16.18     47.32 o 
  12   0   6      654.03      488.17     80.43 o 
 -11   1   6      102.39       35.87     40.46 o 
 -10   1   6      165.18      109.86     31.38 o 
  -9   1   6     2447.26     2425.89    107.45 o 
  -8   1   6     1467.67     1537.66     58.17 o 
  -7   1   6     1337.41     1304.72     50.35 o 
  -6   1   6     4448.34     4413.76     87.66 o 
  -5   1   6     2589.23     2632.94     41.46 o 
  -4   1   6       32.52       40.27     10.37 o 
  -3   1   6     1496.41     1594.05     38.08 o 
  -2   1   6      299.01      292.20     13.73 o 
  -1   1   6     5010.00     4877.80     49.40 o 
   0   1   6    21933.96    21806.20    251.01 o 
   1   1   6    14263.69    14366.31    109.15 o 
   2   1   6     3110.87     2907.09     39.73 o 
   3   1   6     3273.80     3249.20     44.51 o 
   4   1   6     1203.05     1308.80     27.57 o 
   5   1   6     1729.46     1619.91     44.80 o 
   6   1   6     4935.72     4752.93     84.34 o 
   7   1   6     4473.31     4554.10     97.81 o 
   8   1   6     3948.64     3909.97    134.34 o 
   9   1   6     3306.98     3301.80    145.23 o 
  10   1   6     3527.47     3562.24    114.46 o 
  11   1   6     2613.30     2662.09     84.95 o 
  12   1   6       70.87       44.18     52.34 o 
 -10   2   6       64.75       29.16     34.15 o 
  -9   2   6      256.28      278.00     37.95 o 
  -8   2   6     1789.05     1802.68     88.12 o 
  -7   2   6     2623.31     2703.07     71.97 o 
  -6   2   6     3132.77     3106.59     57.24 o 
  -5   2   6     7766.22     7941.82    151.15 o 
  -4   2   6     7014.60     6917.48     74.03 o 
  -3   2   6     1171.88     1183.12     32.90 o 
  -2   2   6      142.89      138.21     11.22 o 
  -1   2   6     2308.00     2489.72     32.96 o 
   0   2   6     2183.22     2152.09     31.46 o 
   1   2   6    14362.16    14585.97    133.82 o 
   2   2   6     7627.31     7369.99     67.64 o 
   3   2   6     6669.29     6468.46     66.87 o 
   4   2   6     9860.97     9858.87     94.30 o 
   5   2   6     3822.45     3763.28     54.81 o 
   6   2   6      289.53      285.82     21.28 o 
   7   2   6      786.12      821.91     40.90 o 
   8   2   6     3603.90     3568.52    115.52 o 
   9   2   6     1816.04     1847.60     64.47 o 
  10   2   6     1818.48     1747.20     79.18 o 
  11   2   6     4049.54     4261.91    163.08 o 
  12   2   6     3053.65     3232.61     96.20 o 
 -10   3   6      642.02      677.13     67.66 o 
  -9   3   6      368.95      388.25     52.49 o 
  -8   3   6      102.08      115.65     38.26 o 
  -7   3   6      632.90      636.16     36.96 o 
  -6   3   6      309.84      347.69     29.96 o 
  -5   3   6     5064.99     5123.13     69.86 o 
  -4   3   6    19985.67    20390.71    210.63 o 
  -3   3   6    10459.65    10407.26    114.59 o 
  -2   3   6     5764.88     5882.70     60.14 o 
  -1   3   6     6111.14     6170.85     60.42 o 
   0   3   6      997.51      923.13     19.73 o 
   1   3   6     1254.86     1297.66     22.89 o 
   2   3   6      725.44      683.92     17.53 o 
   3   3   6     3986.64     3977.95     47.29 o 
   4   3   6    11050.44    10780.26    108.50 o 
   5   3   6     7765.22     7564.73     92.31 o 
   6   3   6     2845.63     2832.44     57.64 o 
   7   3   6       95.93      106.23     20.39 o 
   8   3   6      250.23      272.92     34.79 o 
   9   3   6      764.65      739.61     44.77 o 
  10   3   6       44.12       42.21     27.71 o 
  11   3   6      160.74      165.79     46.25 o 
  12   3   6     2246.49     2285.62    135.87 o 
  13   3   6     1147.68     1083.96    158.16 o 
  -9   4   6     1560.68     1625.87     87.99 o 
  -8   4   6      874.02      792.51     53.04 o 
  -7   4   6       31.61       34.32     26.35 o 
  -6   4   6       36.49       47.80     21.90 o 
  -5   4   6      306.54      322.11     22.14 o 
  -4   4   6     4134.81     4035.16     63.33 o 
  -3   4   6     7784.33     7728.66    117.43 o 
  -2   4   6     6243.07     6085.14     66.39 o 
  -1   4   6    10474.03    10574.93     97.27 o 
   0   4   6     5081.72     5009.37     55.01 o 
   1   4   6      374.97      336.34     14.50 o 
   2   4   6      830.84      854.49     19.35 o 
   3   4   6       99.19      111.91     10.57 o 
   4   4   6      667.78      708.10     20.69 o 
   5   4   6     7098.66     7152.65     91.07 o 
   6   4   6     6991.67     6944.49    114.34 o 
   7   4   6     6133.43     6344.87     96.96 o 
   8   4   6     1316.57     1345.12     46.54 o 
   9   4   6       50.41       91.81     26.58 o 
  10   4   6        9.72       37.60     27.12 o 
  11   4   6       93.86       76.19     41.58 o 
  12   4   6      181.40      219.89     53.60 o 
  13   4   6      544.83      603.69     72.10 o 
  -9   5   6     1081.27      989.17     90.68 o 
  -8   5   6     1734.67     1745.16     73.79 o 
  -7   5   6     1804.45     1868.45     82.69 o 
  -6   5   6      735.44      749.03     41.34 o 
  -5   5   6       27.17       35.10     18.15 o 
  -4   5   6      317.46      339.79     25.18 o 
  -3   5   6       51.28       71.74     18.39 o 
  -2   5   6     3587.66     3421.26     47.13 o 
  -1   5   6     3032.58     2994.42     41.69 o 
   0   5   6     7811.17     7718.16     81.94 o 
   1   5   6     5556.64     5598.28     59.49 o 
   2   5   6       88.41      121.34     11.19 o 
   3   5   6     2669.19     2498.89     35.69 o 
   4   5   6      385.06      411.95     16.82 o 
   5   5   6      118.79      103.11     14.51 o 
   6   5   6     5401.64     5460.49     73.60 o 
   7   5   6    13995.97    14414.46    263.75 o 
   8   5   6     7282.48     7251.77    202.77 o 
   9   5   6     1868.57     1936.68     71.99 o 
  10   5   6      449.33      432.87     53.14 o 
  11   5   6       15.86       18.36     55.43 o 
  12   5   6        4.49       10.86     40.19 o 
  13   5   6      129.55      137.61     49.93 o 
  -8   6   6      724.93      760.06     56.66 o 
  -7   6   6     3096.12     2935.84     89.76 o 
  -6   6   6     2804.03     2730.70     73.34 o 
  -5   6   6     1386.00     1382.21     46.13 o 
  -4   6   6     1417.85     1530.90     44.99 o 
  -3   6   6      375.25      458.09     43.49 o 
  -2   6   6       61.26       86.34     14.92 o 
  -1   6   6     1463.35     1424.81     46.07 o 
   0   6   6     1710.91     1665.82     32.73 o 
   1   6   6    12306.75    12165.82    108.20 o 
   2   6   6    17022.46    16808.86    140.94 o 
   3   6   6     1250.24     1225.05     28.72 o 
   4   6   6      478.62      466.23     24.13 o 
   5   6   6       68.75       78.93     14.25 o 
   6   6   6       12.26       21.17     13.71 o 
   7   6   6     4270.71     4202.37     83.66 o 
   8   6   6     4121.45     4202.02     98.27 o 
   9   6   6     3247.45     3347.33    140.15 o 
  10   6   6     3063.05     2855.86    103.37 o 
  11   6   6      668.26      508.10     58.71 o 
  12   6   6      101.83       75.19     44.54 o 
  13   6   6       10.50       17.48     43.64 o 
  -7   7   6     1224.06     1247.24     79.74 o 
  -6   7   6     3895.02     4149.84    219.66 o 
  -5   7   6     3380.06     3351.60     70.78 o 
  -4   7   6     2617.58     2742.88     60.80 o 
  -3   7   6     2249.90     2315.36     57.49 o 
  -2   7   6      107.96      105.44     17.63 o 
  -1   7   6       31.88       11.19     12.92 o 
   0   7   6       95.21      102.95     14.20 o 
   1   7   6     1084.23     1145.03     31.88 o 
   2   7   6    15751.41    15636.71    165.37 o 
   3   7   6    11421.50    11147.33    143.06 o 
   4   7   6     1700.84     1665.92     55.68 o 
   5   7   6     2645.57     2556.42     51.29 o 
   6   7   6     1112.26     1061.28     34.00 o 
   7   7   6      180.16      204.88     30.76 o 
   8   7   6       45.59       32.43     23.06 o 
   9   7   6      849.94      896.47     52.37 o 
  10   7   6     1841.06     1979.49     75.34 o 
  11   7   6     1437.35     1297.04     79.09 o 
  12   7   6      826.99      870.97     71.92 o 
  13   7   6      304.25      213.53     53.51 o 
  -7   8   6       79.24       39.64     29.41 o 
  -6   8   6      147.57      169.06     26.28 o 
  -5   8   6     1559.75     1576.53     64.31 o 
  -4   8   6     2560.82     2696.66     62.44 o 
  -3   8   6     3171.98     3262.35     58.03 o 
  -2   8   6     3369.25     3423.83     87.72 o 
  -1   8   6      155.69      168.92     19.61 o 
   0   8   6      467.29      517.05     24.69 o 
   1   8   6      647.35      621.52     25.57 o 
   2   8   6      586.30      582.87     24.86 o 
   3   8   6     4559.93     4532.39     69.21 o 
   4   8   6     7080.17     7165.64     99.08 o 
   5   8   6     4490.81     4472.73     70.30 o 
   6   8   6     3059.27     2931.30     72.20 o 
   7   8   6     2385.60     2403.58     57.98 o 
   8   8   6      607.73      554.65     38.03 o 
   9   8   6      165.91      176.06     35.72 o 
  10   8   6       17.00       23.30     29.16 o 
  11   8   6      225.67      174.49     44.48 o 
  12   8   6      209.92      269.56     51.84 o 
  -6   9   6      724.83      769.81     42.04 o 
  -5   9   6       55.60       57.60     26.78 o 
  -4   9   6      203.27      230.03     22.86 o 
  -3   9   6     1381.31     1371.10     42.52 o 
  -2   9   6     1733.33     1758.69     46.99 o 
  -1   9   6     1509.38     1525.08     44.95 o 
   0   9   6      208.02      203.82     19.23 o 
   1   9   6       75.92      108.00     16.94 o 
   2   9   6      813.85      811.06     33.78 o 
   3   9   6       25.93       27.78     14.38 o 
   4   9   6     3246.11     3300.29     66.96 o 
   5   9   6     3478.30     3371.99     69.61 o 
   6   9   6     1888.64     1958.91     55.06 o 
   7   9   6     2502.49     2563.74     59.85 o 
   8   9   6     1210.40     1247.28     50.62 o 
   9   9   6      110.80      118.25     27.72 o 
  10   9   6       16.39      -22.54     36.34 o 
  11   9   6        6.71       15.19     29.65 o 
  12   9   6      176.69      181.68     47.26 o 
  -5  10   6      499.28      513.03     46.59 o 
  -4  10   6       81.69       54.16     18.14 o 
  -3  10   6      113.74      101.17     17.28 o 
  -2  10   6      772.50      723.42     27.23 o 
  -1  10   6     2546.32     2602.84     71.75 o 
   0  10   6     3480.91     3382.62     70.74 o 
   1  10   6      846.83      823.13     36.67 o 
   2  10   6      860.47      862.53     36.65 o 
   3  10   6      703.16      751.76     35.01 o 
   4  10   6       15.86       -0.88     17.93 o 
   5  10   6      445.49      442.84     37.83 o 
   6  10   6      597.13      602.96     35.13 o 
   7  10   6     1461.91     1550.00     63.57 o 
   8  10   6     2601.16     2650.11     68.91 o 
   9  10   6     1037.32      994.17     54.44 o 
  10  10   6       95.89      100.13     45.81 o 
  11  10   6        8.82       -0.39     29.97 o 
  12  10   6       48.47       23.39     37.69 o 
  -4  11   6      681.43      719.69     61.69 o 
  -3  11   6      238.42      287.78     33.97 o 
  -2  11   6        1.32       20.73     23.84 o 
  -1  11   6      945.19      874.74     52.26 o 
   0  11   6     3030.61     2943.24    103.70 o 
   1  11   6     3877.04     3816.22    109.70 o 
   2  11   6     3172.63     3161.64    100.66 o 
   3  11   6     3418.94     3525.27     71.18 o 
   4  11   6     1851.78     1950.45     53.98 o 
   5  11   6      118.99      111.73     23.49 o 
   6  11   6       15.16       30.15     20.49 o 
   7  11   6      137.11      172.71     27.39 o 
   8  11   6      945.36      978.97     45.50 o 
   9  11   6     1725.06     1692.74     59.36 o 
  10  11   6     1009.12     1026.23     81.84 o 
  11  11   6      467.28      488.43     60.41 o 
  -2  12   6      492.00      471.31     38.76 o 
  -1  12   6      225.16      188.79     30.17 o 
   0  12   6      143.49      142.71     29.38 o 
   1  12   6      597.76      568.67     35.16 o 
   2  12   6      898.27      919.22     52.65 o 
   3  12   6     1913.66     1959.31     54.27 o 
   4  12   6     4382.96     4501.01     84.01 o 
   5  12   6     2428.34     2435.24     84.51 o 
   6  12   6      337.44      367.79     31.27 o 
   7  12   6      342.99      358.44     31.75 o 
   8  12   6      296.21      294.79     34.74 o 
   9  12   6       16.03      -11.90     25.43 o 
  10  12   6      513.96      496.08     41.06 o 
  11  12   6      544.91      474.77     53.34 o 
  -1  13   6      643.66      648.55     62.43 o 
   0  13   6      609.34      572.54     54.04 o 
   1  13   6        7.11       28.46     26.16 o 
   2  13   6       18.04        7.46     21.33 o 
   3  13   6       27.10       23.68     21.39 o 
   4  13   6      438.88      440.95     32.51 o 
   5  13   6     1674.04     1677.44     52.73 o 
   6  13   6     1208.28     1213.08     55.46 o 
   7  13   6      220.83      216.34     29.41 o 
   8  13   6      329.36      349.01     36.42 o 
   9  13   6       90.38       81.57     30.26 o 
  10  13   6       69.27       42.35     28.35 o 
   2  14   6       33.72       34.78     24.70 o 
   3  14   6        0.88       21.85     23.36 o 
   4  14   6       16.61       66.12     24.12 o 
   5  14   6      252.81      251.29     39.44 o 
   6  14   6      775.90      842.42     41.93 o 
   7  14   6      502.82      650.64     39.25 o 
   8  14   6       93.45      102.38     27.85 o 
  -5 -14   7      242.57      276.43     36.05 o 
  -4 -14   7      421.90      373.33    122.11 o 
  -2 -14   7      985.83      959.16     60.25 o 
  -8 -13   7      763.61      805.73     76.66 o 
  -7 -13   7      451.44      406.32     41.40 o 
  -6 -13   7       92.73       66.60     26.91 o 
  -5 -13   7      909.20      935.73     43.24 o 
  -4 -13   7      313.23      321.32     33.80 o 
  -3 -13   7      246.26      222.99     31.18 o 
  -2 -13   7      843.17      813.16     51.01 o 
  -1 -13   7     1582.54     1552.02     68.97 o 
   0 -13   7      954.37      891.22    104.90 o 
   1 -13   7       11.49        0.13     32.15 o 
  -9 -12   7      835.06      900.87     76.80 o 
  -8 -12   7      925.98      795.24    140.67 o 
  -7 -12   7     3087.09     3249.33    115.44 o 
  -6 -12   7     1500.70     1524.75     60.17 o 
  -5 -12   7       37.58       11.93     22.85 o 
  -4 -12   7      643.70      660.93     34.76 o 
  -3 -12   7      289.16      286.06     34.01 o 
  -2 -12   7      669.74      660.62     34.78 o 
  -1 -12   7     1669.53     1606.38     46.28 o 
   0 -12   7     2274.13     2287.95     65.01 o 
   1 -12   7     2413.38     2361.69     72.37 o 
   2 -12   7      587.90      517.87     47.20 o 
 -10 -11   7      158.11      166.43     35.54 o 
  -9 -11   7      606.16      658.81     45.16 o 
  -8 -11   7      285.10      319.39     50.35 o 
  -7 -11   7     1013.88     1087.32    150.09 o 
  -6 -11   7     5491.21     5553.47    122.34 o 
  -5 -11   7     3529.75     3564.95     87.07 o 
  -4 -11   7      290.34      254.57     27.07 o 
  -3 -11   7      148.79      200.73     38.91 o 
  -2 -11   7      440.78      388.64     36.71 o 
  -1 -11   7      730.46      712.23     35.68 o 
   0 -11   7     2050.38     2008.03     59.30 o 
   1 -11   7     2933.40     2848.41     71.26 o 
   2 -11   7     3820.43     3967.80    105.54 o 
   3 -11   7     3131.68     3168.65    131.46 o 
   4 -11   7      940.88      916.88     57.30 o 
 -10 -10   7      343.24      373.87     42.58 o 
  -9 -10   7        1.78       21.46     33.54 o 
  -8 -10   7        9.34       19.93     26.24 o 
  -7 -10   7       46.07       52.61     23.55 o 
  -6 -10   7      390.96      457.51     28.20 o 
  -5 -10   7     3652.71     3768.59     60.87 o 
  -4 -10   7     3466.32     3393.75     71.53 o 
  -3 -10   7      661.15      687.51     42.71 o 
  -2 -10   7      196.91      225.27     36.38 o 
  -1 -10   7        3.01      -18.16     18.16 o 
   0 -10   7      506.37      535.15     33.61 o 
   1 -10   7      906.71      913.87     44.30 o 
   2 -10   7     1637.00     1651.95     47.04 o 
   3 -10   7     3069.26     3041.62     68.76 o 
   4 -10   7     2634.72     2673.54     69.29 o 
   5 -10   7     1151.53     1178.11     55.14 o 
 -11  -9   7     1439.76     1471.19     71.18 o 
 -10  -9   7     2424.84     2595.77    112.15 o 
  -9  -9   7      550.62      607.42     53.11 o 
  -8  -9   7       89.91      102.78     25.63 o 
  -7  -9   7       45.26       14.62     19.80 o 
  -6  -9   7      262.69      299.18     25.56 o 
  -5  -9   7      776.68      847.34     29.84 o 
  -4  -9   7     3042.22     3134.21     58.70 o 
  -3  -9   7     2907.71     2851.67     53.71 o 
  -2  -9   7     4844.51     4800.37     65.06 o 
  -1  -9   7     1641.35     1587.50     36.41 o 
   0  -9   7      232.57      259.36     29.17 o 
   1  -9   7      176.37      148.50     19.26 o 
   2  -9   7      184.49      176.07     22.90 o 
   3  -9   7     1317.59     1301.29     65.68 o 
   4  -9   7     1982.09     2005.68     58.95 o 
   5  -9   7     2233.27     2206.13     70.85 o 
   6  -9   7     1394.47     1407.93     64.81 o 
 -11  -8   7      298.07      335.71     40.81 o 
 -10  -8   7     1575.39     1600.25     61.95 o 
  -9  -8   7     3547.19     3644.09     84.37 o 
  -8  -8   7      889.26      906.43     53.85 o 
  -7  -8   7       58.78       47.49     24.14 o 
  -6  -8   7      300.21      302.46     25.77 o 
  -5  -8   7      155.33      164.29     21.28 o 
  -4  -8   7     1974.42     1949.06     46.11 o 
  -3  -8   7     3088.62     3222.13     51.42 o 
  -2  -8   7     5482.14     5499.16     72.75 o 
  -1  -8   7     8183.93     8315.42     99.87 o 
   0  -8   7     5173.01     5248.50     71.87 o 
   1  -8   7      467.65      437.17     28.87 o 
   2  -8   7        6.66      -12.62     16.75 o 
   3  -8   7       13.47        5.49     18.52 o 
   4  -8   7      961.60     1050.88     58.40 o 
   5  -8   7     1288.35     1200.74     52.07 o 
   6  -8   7     1493.15     1452.35     71.67 o 
   7  -8   7     1658.69     1567.63     82.94 o 
 -11  -7   7        3.76        6.24     28.74 o 
 -10  -7   7      125.18       96.23     30.31 o 
  -9  -7   7     1759.36     1933.38     62.88 o 
  -8  -7   7     3874.83     3987.34     97.74 o 
  -7  -7   7     2163.66     2165.02     57.95 o 
  -6  -7   7      172.52      181.48     23.03 o 
  -5  -7   7       72.14      111.43     20.09 o 
  -4  -7   7        5.11       -3.09     12.80 o 
  -3  -7   7     2683.56     2774.33     47.64 o 
  -2  -7   7     3673.45     3870.90     63.38 o 
  -1  -7   7     3146.43     3254.79     50.38 o 
   0  -7   7    11373.34    11751.84    130.60 o 
   1  -7   7    13067.72    13401.65    161.19 o 
   2  -7   7     4427.26     4537.60     77.30 o 
   3  -7   7     1149.97     1219.53     46.70 o 
   4  -7   7      529.07      540.31     34.56 o 
   5  -7   7       14.99       22.92     22.73 o 
   6  -7   7      426.55      448.79     47.17 o 
   7  -7   7     1340.21     1377.27     74.65 o 
   8  -7   7     1733.08     1660.36    105.13 o 
 -11  -6   7      239.82      251.78     35.01 o 
 -10  -6   7      187.62      213.03     34.09 o 
  -9  -6   7       68.36       80.09     27.14 o 
  -8  -6   7     1100.07     1112.98     47.60 o 
  -7  -6   7     4665.38     4818.98     89.33 o 
  -6  -6   7     1615.10     1648.23     47.74 o 
  -5  -6   7     2856.63     2818.97     60.70 o 
  -4  -6   7     7214.80     7229.68     93.83 o 
  -3  -6   7      827.04      823.05     26.90 o 
  -2  -6   7      390.66      407.90     21.20 o 
  -1  -6   7     1398.49     1368.26     34.32 o 
   0  -6   7     2462.50     2488.95     48.44 o 
   1  -6   7     5916.66     5929.06     86.54 o 
   2  -6   7     8052.65     8238.19    114.32 o 
   3  -6   7     4864.54     4988.40     93.57 o 
   4  -6   7     2619.38     2666.59     80.26 o 
   5  -6   7      820.82      816.73     38.31 o 
   6  -6   7       32.69       48.27     17.09 o 
   7  -6   7      601.79      554.84     44.36 o 
   8  -6   7     1469.75     1413.83     46.58 o 
   9  -6   7     1344.81     1407.72     68.30 o 
 -11  -5   7      658.21      593.78     60.45 o 
 -10  -5   7      347.65      382.98     40.02 o 
  -9  -5   7     1433.44     1442.75     96.29 o 
  -8  -5   7      112.56      110.31     26.18 o 
  -7  -5   7     1303.72     1305.67     47.52 o 
  -6  -5   7     3245.84     3233.65     77.00 o 
  -5  -5   7     4897.28     4949.57     93.75 o 
  -4  -5   7     7844.58     7803.41    143.06 o 
  -3  -5   7    11425.17    11438.84    130.74 o 
  -2  -5   7     3912.09     4108.34     64.38 o 
  -1  -5   7      791.84      845.22     27.98 o 
   0  -5   7       78.62       85.17     14.87 o 
   1  -5   7     1746.06     1935.66     48.27 o 
   2  -5   7     2683.04     2822.27     63.06 o 
   3  -5   7     2104.28     2048.16     52.95 o 
   4  -5   7     3462.94     3354.69     90.61 o 
   5  -5   7     1931.76     1912.82    118.60 o 
   6  -5   7      444.21      438.82     33.46 o 
   7  -5   7       16.89       19.62     23.76 o 
   8  -5   7      198.51      195.12     43.64 o 
   9  -5   7     1348.45     1306.11     99.41 o 
 -11  -4   7      840.43      697.57     65.29 o 
 -10  -4   7      765.83      783.92     63.34 o 
  -9  -4   7      550.77      628.97     55.67 o 
  -8  -4   7     1147.50     1152.00     49.12 o 
  -7  -4   7        5.45        6.39     19.13 o 
  -6  -4   7     2385.27     2377.88     65.98 o 
  -5  -4   7     2358.39     2468.02     63.55 o 
  -4  -4   7     2675.66     2651.40     50.35 o 
  -3  -4   7     7107.80     6884.67     95.27 o 
  -2  -4   7    10348.03    10271.29    153.83 o 
  -1  -4   7     5938.42     6151.40     85.77 o 
   0  -4   7     3487.02     3585.47     60.25 o 
   1  -4   7      870.11      911.89     35.62 o 
   2  -4   7     1116.06     1130.32     31.16 o 
   3  -4   7     2955.37     3046.37     56.17 o 
   4  -4   7      914.06      920.76     36.40 o 
   5  -4   7     1735.85     1812.81     52.67 o 
   6  -4   7     3215.72     3219.02     75.20 o 
   7  -4   7     2419.76     2303.00     83.31 o 
   8  -4   7      848.21      870.03     49.14 o 
   9  -4   7        1.10      -14.28     32.87 o 
  10  -4   7      939.62      842.96     99.52 o 
 -11  -3   7      327.04      430.46     58.09 o 
 -10  -3   7      821.14      714.31     89.41 o 
  -9  -3   7      800.70      831.09     60.43 o 
  -8  -3   7      873.70      917.15     59.18 o 
  -7  -3   7     2389.49     2423.37     67.07 o 
  -6  -3   7       70.56       44.81     25.47 o 
  -5  -3   7     1558.80     1637.73     52.01 o 
  -4  -3   7      371.55      426.81     18.98 o 
  -3  -3   7     4016.86     3880.02     53.18 o 
  -2  -3   7    16131.39    16236.07    143.72 o 
  -1  -3   7    12632.44    12930.06    109.09 o 
   0  -3   7     5524.16     5638.05     56.64 o 
   1  -3   7    11078.48    11139.95     97.62 o 
   2  -3   7     6037.97     6207.14     72.83 o 
   3  -3   7     1232.81     1270.23     36.36 o 
   4  -3   7     4298.44     4279.77     80.18 o 
   5  -3   7     1409.31     1383.18     47.11 o 
   6  -3   7     3217.75     3182.23     98.84 o 
   7  -3   7     3950.04     3936.20    154.06 o 
   8  -3   7     3287.64     3121.65     83.25 o 
   9  -3   7     1879.13     1555.81    106.00 o 
  10  -3   7      411.28      403.79    100.86 o 
 -11  -2   7        0.07        7.13     38.52 o 
 -10  -2   7      307.79      326.59     50.62 o 
  -9  -2   7      526.11      597.45     56.01 o 
  -8  -2   7     2371.49     2519.00     88.92 o 
  -7  -2   7     6522.38     6472.04    110.32 o 
  -6  -2   7     7705.54     7912.54    128.37 o 
  -5  -2   7     2502.61     2712.63     48.60 o 
  -4  -2   7       27.07       34.92     11.48 o 
  -3  -2   7      188.81      185.27     15.12 o 
  -2  -2   7     2326.53     2341.48     36.17 o 
  -1  -2   7     7952.96     7863.96     73.67 o 
   0  -2   7     2996.73     2855.78     36.53 o 
   1  -2   7     9711.99     9791.14     88.60 o 
   2  -2   7    19442.41    19443.28    168.20 o 
   3  -2   7     6126.03     6113.72     73.61 o 
   4  -2   7      104.35      130.57     15.59 o 
   5  -2   7     2439.54     2512.15     52.37 o 
   6  -2   7     1330.11     1316.23     49.61 o 
   7  -2   7     2488.54     2539.23     99.15 o 
   8  -2   7     2910.88     2956.27     98.69 o 
   9  -2   7     3310.16     3190.55    220.56 o 
  10  -2   7     3546.10     3570.85    154.73 o 
  11  -2   7     1160.27     1260.41    107.69 o 
 -11  -1   7      110.59       79.20     44.46 o 
 -10  -1   7        9.74      -34.10     34.10 o 
  -9  -1   7      227.46      186.70     44.52 o 
  -8  -1   7      514.64      528.63     38.45 o 
  -7  -1   7     2585.82     2374.11     56.74 o 
  -6  -1   7     9487.16     9769.20    147.75 o 
  -5  -1   7    10193.29    10076.42    114.68 o 
  -4  -1   7    10710.21    10792.14    109.51 o 
  -3  -1   7     7099.46     7164.49     89.32 o 
  -2  -1   7     2119.04     2054.65     31.69 o 
  -1  -1   7       24.58       39.34      9.09 o 
   0  -1   7     1563.84     1530.88     26.30 o 
   1  -1   7      741.67      747.43     19.53 o 
   2  -1   7     2090.08     2156.33     55.18 o 
   3  -1   7    13493.72    13683.98    161.03 o 
   4  -1   7     6981.62     6942.46     83.67 o 
   5  -1   7     1014.09     1075.71     32.78 o 
   6  -1   7       26.85       43.72     16.53 o 
   7  -1   7      278.43      268.82     27.13 o 
   8  -1   7      742.58      869.40     58.22 o 
   9  -1   7      947.60      785.94    111.35 o 
  10  -1   7     1481.36     1365.66    114.58 o 
  11  -1   7     1842.29     1567.17    207.11 o 
 -11   0   7     1086.74     1101.76     73.12 o 
 -10   0   7      428.60      448.31     59.08 o 
  -9   0   7       41.83       14.23     26.40 o 
  -8   0   7      108.68      130.92     28.50 o 
  -7   0   7       25.55       30.52     21.19 o 
  -6   0   7      315.33      294.35     38.72 o 
  -5   0   7     5189.38     5287.19     74.22 o 
  -4   0   7     7919.57     7781.75     86.96 o 
  -3   0   7     8659.95     8666.64     89.77 o 
  -2   0   7    11307.25    11170.75     95.34 o 
  -1   0   7     1795.51     1670.66     26.61 o 
   0   0   7     3238.70     3361.47     39.29 o 
   1   0   7      552.83      546.31     16.48 o 
   2   0   7      133.97      151.40     11.53 o 
   3   0   7     2748.50     2793.98     39.85 o 
   4   0   7    12705.26    12785.90    122.66 o 
   5   0   7     7075.63     7082.72    121.08 o 
   6   0   7     2428.72     2488.07     60.86 o 
   7   0   7      312.55      327.06     28.05 o 
   8   0   7      175.51      194.57     30.80 o 
   9   0   7      311.82      318.44     41.32 o 
  10   0   7       90.60      110.24     51.46 o 
  11   0   7      313.81      178.99     60.85 o 
  12   0   7      865.33      798.09     93.95 o 
 -10   1   7     1388.26     1270.36     63.47 o 
  -9   1   7     1848.10     1753.60     72.47 o 
  -8   1   7      551.03      601.74     64.96 o 
  -7   1   7       45.03       20.95     22.10 o 
  -6   1   7       25.04       60.95     19.38 o 
  -5   1   7      454.86      429.21     25.23 o 
  -4   1   7     3454.12     3453.32     48.57 o 
  -3   1   7     3042.91     2996.06     45.28 o 
  -2   1   7     6131.93     5948.48     60.53 o 
  -1   1   7    12471.78    12152.04    110.87 o 
   0   1   7     2656.33     2703.03     35.12 o 
   1   1   7     1535.03     1477.67     24.51 o 
   2   1   7     1036.09     1038.33     21.37 o 
   3   1   7      878.48      972.06     23.75 o 
   4   1   7     5497.67     5564.89    104.23 o 
   5   1   7     8295.96     8410.92    145.03 o 
   6   1   7     6193.64     6165.27     99.66 o 
   7   1   7     7998.86     8355.61    143.22 o 
   8   1   7     2669.98     2650.45    100.16 o 
   9   1   7       13.53       19.43     26.04 o 
  10   1   7       71.65       55.65     30.51 o 
  11   1   7      180.86      192.20     47.85 o 
  12   1   7      381.33      338.01     71.75 o 
 -10   2   7      396.85      473.01     59.65 o 
  -9   2   7     2508.24     2571.24     80.41 o 
  -8   2   7     4860.60     4908.08    150.42 o 
  -7   2   7     2573.09     2545.05     70.37 o 
  -6   2   7      474.90      508.48     31.92 o 
  -5   2   7      606.95      637.29     34.20 o 
  -4   2   7      267.81      265.44     20.25 o 
  -3   2   7      952.70      957.17     27.05 o 
  -2   2   7     3348.45     3364.26     45.63 o 
  -1   2   7     9468.50     9293.58     83.53 o 
   0   2   7    21509.85    21324.71    173.12 o 
   1   2   7    11355.48    11592.73     98.23 o 
   2   2   7      139.45      158.85     12.08 o 
   3   2   7       98.31      137.69     12.15 o 
   4   2   7      776.75      825.62     27.16 o 
   5   2   7     4119.48     3992.98     71.24 o 
   6   2   7     7528.20     7365.22    103.88 o 
   7   2   7     7220.82     7279.93    144.21 o 
   8   2   7     8231.33     8041.24    172.26 o 
   9   2   7     5420.20     5528.29    115.73 o 
  10   2   7      786.25      755.32     49.57 o 
  11   2   7        4.37      -15.84     29.52 o 
  12   2   7        5.38       75.61     39.86 o 
  -9   3   7      196.73      246.48     52.39 o 
  -8   3   7     2516.54     2628.31     98.80 o 
  -7   3   7     5955.67     5988.89    101.80 o 
  -6   3   7     5911.35     5815.63     86.71 o 
  -5   3   7     4470.25     4552.21     76.99 o 
  -4   3   7     2795.77     2984.86     58.13 o 
  -3   3   7      539.73      552.15     24.64 o 
  -2   3   7       15.52        6.12     10.46 o 
  -1   3   7      227.40      248.42     14.68 o 
   0   3   7     6594.58     6308.81     80.29 o 
   1   3   7    14276.09    14460.37    126.13 o 
   2   3   7    11340.32    11324.63    117.22 o 
   3   3   7     5355.80     5228.53     90.68 o 
   4   3   7     4024.33     3845.88     57.29 o 
   5   3   7      666.51      702.21     27.28 o 
   6   3   7      943.84      976.57     65.04 o 
   7   3   7      922.09      866.27     53.04 o 
   8   3   7      392.09      417.51     36.11 o 
   9   3   7     3381.80     3465.45     85.99 o 
  10   3   7     3186.86     3258.27     87.81 o 
  11   3   7      402.77      406.25     44.20 o 
  12   3   7      327.71      328.14     44.32 o 
  -9   4   7       19.83       44.83     40.63 o 
  -8   4   7        8.04       19.52     34.48 o 
  -7   4   7      871.52      862.04     48.98 o 
  -6   4   7     2769.79     2831.53     69.70 o 
  -5   4   7     4868.96     5213.71    118.59 o 
  -4   4   7     3120.40     3183.29     62.08 o 
  -3   4   7      315.54      367.43     25.58 o 
  -2   4   7      121.57      121.19     15.77 o 
  -1   4   7      448.08      438.50     19.88 o 
   0   4   7      229.99      236.24     14.67 o 
   1   4   7     5324.46     5299.86     56.83 o 
   2   4   7     9549.64     9724.32     86.91 o 
   3   4   7     2814.52     2817.29     39.36 o 
   4   4   7     6439.14     6268.37     74.52 o 
   5   4   7     8396.27     8207.87    101.67 o 
   6   4   7      836.03      809.98     34.62 o 
   7   4   7      509.55      502.47     30.98 o 
   8   4   7      513.11      500.20     37.65 o 
   9   4   7      325.47      324.81     35.69 o 
  10   4   7     1367.86     1377.92     60.99 o 
  11   4   7      308.45      345.10     55.31 o 
  12   4   7      243.34      257.28     55.21 o 
  -8   5   7       93.54       81.78     42.73 o 
  -7   5   7      168.51      180.43     31.05 o 
  -6   5   7       36.15       13.32     22.40 o 
  -5   5   7      543.13      537.53     33.40 o 
  -4   5   7     2594.25     2641.41     68.00 o 
  -3   5   7     6358.27     6427.43     92.39 o 
  -2   5   7      955.41      944.96     30.57 o 
  -1   5   7      281.08      338.81     19.33 o 
   0   5   7     1099.67     1132.28     26.28 o 
   1   5   7       77.36       95.76     11.70 o 
   2   5   7     5184.25     4980.10     57.22 o 
   3   5   7     5135.96     5173.34     65.51 o 
   4   5   7     3689.14     3818.60     50.27 o 
   5   5   7     6734.05     6656.00     80.16 o 
   6   5   7     4916.40     4975.78     81.30 o 
   7   5   7      508.04      503.34     31.31 o 
   8   5   7      275.93      288.77     29.94 o 
   9   5   7      214.20      215.65     36.25 o 
  10   5   7     1207.41     1226.68     80.81 o 
  11   5   7      493.64      498.12     59.57 o 
  12   5   7      342.99      306.35     99.85 o 
  -8   6   7      864.79      879.85     72.19 o 
  -7   6   7      597.73      687.44     72.73 o 
  -6   6   7      281.91      281.73     33.63 o 
  -5   6   7       23.93       -0.71     19.04 o 
  -4   6   7      653.97      672.85     34.15 o 
  -3   6   7     3825.50     3797.84     83.02 o 
  -2   6   7     7228.91     7124.65    106.42 o 
  -1   6   7     2632.75     2673.95     52.83 o 
   0   6   7     1483.63     1460.26     34.34 o 
   1   6   7     2182.34     2218.11     36.00 o 
   2   6   7       39.38       57.46     12.63 o 
   3   6   7     2150.69     2149.90     59.60 o 
   4   6   7     5082.68     5065.97     75.61 o 
   5   6   7     4561.34     4550.33     76.09 o 
   6   6   7     3276.38     3237.48     70.06 o 
   7   6   7     5705.97     5787.95    114.97 o 
   8   6   7     1907.21     1988.74     75.63 o 
   9   6   7      329.03      304.76     39.51 o 
  10   6   7       58.03       47.48     37.35 o 
  11   6   7      443.42      531.79     63.96 o 
  12   6   7      934.34      984.67     78.14 o 
  -7   7   7     1095.48     1203.87     58.25 o 
  -6   7   7     1138.30     1093.00     63.55 o 
  -5   7   7      610.40      573.81     36.04 o 
  -4   7   7        4.95       -2.71     18.74 o 
  -3   7   7      476.09      483.78     32.51 o 
  -2   7   7     1138.97     1139.85     41.83 o 
  -1   7   7     4857.69     4972.44     87.51 o 
   0   7   7     6315.51     6147.57     85.81 o 
   1   7   7     4854.37     4799.30     72.15 o 
   2   7   7     7497.40     7558.81     97.73 o 
   3   7   7     2524.55     2508.02     61.28 o 
   4   7   7      424.07      455.66     25.55 o 
   5   7   7      211.20      216.59     22.02 o 
   6   7   7      213.12      260.71     30.74 o 
   7   7   7     1761.68     1777.35     62.88 o 
   8   7   7     3281.67     3262.88    133.15 o 
   9   7   7     1873.08     1833.98     90.54 o 
  10   7   7     1782.48     1591.39     83.00 o 
  11   7   7      548.82      588.54     62.20 o 
  12   7   7      109.63      108.30     45.94 o 
  -6   8   7      716.33      662.57     46.38 o 
  -5   8   7     1833.62     1741.27     56.28 o 
  -4   8   7      837.11      803.84     39.66 o 
  -3   8   7      283.41      283.72     33.61 o 
  -2   8   7       12.46       -2.37     19.36 o 
  -1   8   7     1282.60     1205.80     40.72 o 
   0   8   7     1991.69     1978.92     45.42 o 
   1   8   7     2053.46     2192.81     54.79 o 
   2   8   7     7397.41     7371.71    125.18 o 
   3   8   7    11934.59    11598.82    135.37 o 
   4   8   7     3711.22     3526.14     62.52 o 
   5   8   7      470.76      494.36     27.79 o 
   6   8   7      564.88      579.45     30.41 o 
   7   8   7      202.58      189.68     31.32 o 
   8   8   7      581.68      634.88     45.01 o 
   9   8   7      342.06      410.13     48.90 o 
  10   8   7      678.31      670.34     54.82 o 
  11   8   7     1274.28     1369.20     93.22 o 
  12   8   7      727.17      735.70     80.18 o 
  -5   9   7      851.57      799.79     41.17 o 
  -4   9   7     1408.77     1309.56     54.26 o 
  -3   9   7     1954.47     2077.39     64.27 o 
  -2   9   7     1178.93     1220.19     80.44 o 
  -1   9   7      108.23       84.70     20.31 o 
   0   9   7      392.19      418.41     36.82 o 
   1   9   7      135.75      155.46     19.85 o 
   2   9   7      392.81      374.62     23.62 o 
   3   9   7     4800.41     4914.08     74.47 o 
   4   9   7     3392.51     3264.92     59.77 o 
   5   9   7     1586.48     1605.30     42.93 o 
   6   9   7      758.96      774.65     60.95 o 
   7   9   7      238.89      210.04     31.83 o 
   8   9   7      370.45      379.66     63.82 o 
   9   9   7      455.80      541.99     53.75 o 
  10   9   7       37.67       26.24     29.90 o 
  11   9   7      432.98      418.50     55.22 o 
  12   9   7     1244.72     1251.75    119.94 o 
  -4  10   7      255.99      236.87     24.16 o 
  -3  10   7     1805.96     1852.62     43.98 o 
  -2  10   7     3125.23     3094.17     90.55 o 
  -1  10   7     1261.14     1248.85     49.85 o 
   0  10   7       60.78       89.37     26.04 o 
   1  10   7        7.58        3.10     15.14 o 
   2  10   7       18.33       13.20     15.00 o 
   3  10   7      307.47      310.58     21.04 o 
   4  10   7     1848.91     1850.58     53.68 o 
   5  10   7     1184.05     1237.60     46.39 o 
   6  10   7     1119.91     1139.38     46.17 o 
   7  10   7     1663.41     1719.49     86.19 o 
   8  10   7      108.84      107.85     30.02 o 
   9  10   7      648.62      661.79     47.91 o 
  10  10   7      503.06      517.19     47.07 o 
  11  10   7      139.16      103.42     36.26 o 
  -3  11   7      589.72      603.58     43.29 o 
  -2  11   7     2403.23     2359.50     67.93 o 
  -1  11   7     2680.58     2748.34    103.71 o 
   0  11   7     2167.16     1991.50     73.38 o 
   1  11   7      430.52      463.31     33.73 o 
   2  11   7       33.30       61.80     22.38 o 
   3  11   7        0.17      -15.19     19.57 o 
   4  11   7      157.90      144.50     29.03 o 
   5  11   7      859.50      832.08     40.34 o 
   6  11   7     1298.64     1403.96     53.68 o 
   7  11   7     1356.70     1482.57     58.64 o 
   8  11   7     1592.36     1590.67     63.18 o 
   9  11   7      737.88      764.99     63.05 o 
  10  11   7      157.57      178.65     36.79 o 
  11  11   7      235.13      288.01     42.42 o 
  -2  12   7      144.16      181.91     32.96 o 
  -1  12   7     1118.91     1157.92     55.51 o 
   0  12   7     2224.14     2291.84     81.34 o 
   1  12   7     2987.16     2964.21     77.73 o 
   2  12   7     1866.62     1819.92     69.50 o 
   3  12   7      675.09      656.12     37.92 o 
   4  12   7      258.55      209.60     28.41 o 
   5  12   7       11.71        8.08     22.21 o 
   6  12   7      215.30      169.51     27.99 o 
   7  12   7      107.67      119.12     29.87 o 
   8  12   7     1111.19     1029.47     53.55 o 
   9  12   7     2549.80     2661.60     81.24 o 
  10  12   7      986.92      961.63     56.89 o 
   0  13   7       61.95       19.39     27.84 o 
   1  13   7      741.52      737.42     45.79 o 
   2  13   7     1480.12     1488.05     53.46 o 
   3  13   7     1780.61     1806.86     56.94 o 
   4  13   7     1289.73     1334.81     50.40 o 
   5  13   7      169.35      159.01     28.59 o 
   6  13   7        3.55       25.06     24.41 o 
   7  13   7       33.29       22.65     26.29 o 
   8  13   7       55.08       72.73     29.42 o 
   9  13   7      932.96      895.09     94.49 o 
   3  14   7      358.05      357.98     33.86 o 
   4  14   7     1071.47     1146.44     48.36 o 
   5  14   7      512.32      530.83     37.77 o 
   6  14   7       96.03       74.82     26.80 o 
   7  14   7        8.99       -5.65     26.61 o 
  -7 -13   8      192.92      228.61     46.98 o 
  -6 -13   8      615.82      663.21     44.70 o 
  -5 -13   8      661.88      687.98     59.20 o 
  -4 -13   8      754.55      726.66     38.86 o 
  -3 -13   8      545.18      519.70     43.86 o 
  -2 -13   8       89.14      110.51     25.89 o 
  -1 -13   8       18.79      -13.38     27.10 o 
   0 -13   8      353.14      398.65     43.50 o 
  -8 -12   8       26.79       -1.92     39.21 o 
  -7 -12   8       54.04      109.49     41.42 o 
  -6 -12   8      337.15      419.60     54.65 o 
  -5 -12   8      956.79      951.40     47.91 o 
  -4 -12   8     1028.03      940.79     44.81 o 
  -3 -12   8     1667.87     1496.89     53.03 o 
  -2 -12   8     2610.54     2572.12     71.18 o 
  -1 -12   8      437.35      462.58     45.51 o 
   0 -12   8       30.71        2.81     24.02 o 
   1 -12   8       15.80       14.14     32.52 o 
   2 -12   8      402.78      479.31     69.93 o 
  -9 -11   8     1325.72     1430.71     76.87 o 
  -8 -11   8      597.07      616.68     42.24 o 
  -7 -11   8      837.03      825.25     66.00 o 
  -6 -11   8      209.54      108.21     37.50 o 
  -5 -11   8      545.71      495.94     38.81 o 
  -4 -11   8     1155.89     1168.54     50.27 o 
  -3 -11   8     1603.06     1566.31     49.76 o 
  -2 -11   8     3159.95     3142.77     72.27 o 
  -1 -11   8     4063.19     4206.54     87.92 o 
   0 -11   8     1666.60     1653.50     57.42 o 
   1 -11   8     1143.24     1118.89     55.51 o 
   2 -11   8      841.58      914.77     55.79 o 
   3 -11   8       94.40      121.00     38.58 o 
 -10 -10   8      224.44      191.77     59.79 o 
  -9 -10   8     1030.41     1171.31     66.62 o 
  -8 -10   8     1199.07     1261.83     55.26 o 
  -7 -10   8     1301.23     1309.78     73.96 o 
  -6 -10   8     2390.43     2443.49     57.35 o 
  -5 -10   8     1296.67     1304.30     37.29 o 
  -4 -10   8        4.53        3.16     19.95 o 
  -3 -10   8      169.40      142.76     23.65 o 
  -2 -10   8      795.25      858.38     39.42 o 
  -1 -10   8     2127.05     2179.54     60.56 o 
   0 -10   8     3341.30     3355.59     79.04 o 
   1 -10   8     2428.26     2567.49     90.15 o 
   2 -10   8     1171.51     1158.39     42.12 o 
   3 -10   8     1839.04     1900.45     55.89 o 
   4 -10   8      434.48      458.91     37.00 o 
   5 -10   8      157.12      168.37     35.43 o 
 -10  -9   8       79.69       66.41     33.19 o 
  -9  -9   8      164.05      146.00     30.41 o 
  -8  -9   8      462.55      486.79     36.19 o 
  -7  -9   8      388.79      442.63     36.30 o 
  -6  -9   8      816.82      825.13     36.67 o 
  -5  -9   8     2559.30     2695.00     56.24 o 
  -4  -9   8     2435.36     2375.53     53.97 o 
  -3  -9   8      151.56      196.28     17.99 o 
  -2  -9   8        0.04        0.28     13.35 o 
  -1  -9   8      528.03      549.93     24.54 o 
   0  -9   8     4054.23     4136.16     71.11 o 
   1  -9   8     2871.00     2837.00     59.40 o 
   2  -9   8      664.25      682.70     40.05 o 
   3  -9   8      828.12      842.16     54.31 o 
   4  -9   8     2019.62     1922.99     59.07 o 
   5  -9   8      681.79      688.66     47.65 o 
   6  -9   8       32.75      -28.02     33.34 o 
 -11  -8   8      706.44      681.05     50.22 o 
 -10  -8   8      606.41      643.21     45.90 o 
  -9  -8   8       99.15       83.52     28.07 o 
  -8  -8   8      430.11      451.98     43.75 o 
  -7  -8   8     1177.10     1163.46     69.78 o 
  -6  -8   8      937.52      917.36     38.64 o 
  -5  -8   8     2866.84     2817.48     69.38 o 
  -4  -8   8     4532.16     4344.46     67.93 o 
  -3  -8   8     1632.01     1686.51     38.75 o 
  -2  -8   8      931.26     1043.42     33.21 o 
  -1  -8   8     1915.63     1979.70     42.02 o 
   0  -8   8      152.52      175.90     19.88 o 
   1  -8   8     4529.76     4630.80     77.41 o 
   2  -8   8     2178.42     2241.67     59.52 o 
   3  -8   8      947.25      952.35     48.48 o 
   4  -8   8     1209.54     1214.79     53.42 o 
   5  -8   8     1257.47     1467.86     61.84 o 
   6  -8   8      655.32      554.99     52.76 o 
   7  -8   8      169.41      230.79     46.07 o 
 -11  -7   8      347.58      384.86     42.92 o 
 -10  -7   8      796.06      809.17     49.98 o 
  -9  -7   8     2104.15     2257.34     68.98 o 
  -8  -7   8      462.64      452.34     36.25 o 
  -7  -7   8      600.72      657.46     39.10 o 
  -6  -7   8      731.24      812.47     53.00 o 
  -5  -7   8     1514.38     1439.69     59.90 o 
  -4  -7   8     6379.59     6152.62     86.31 o 
  -3  -7   8     4915.47     4996.98     73.62 o 
  -2  -7   8     3742.13     3870.42     61.24 o 
  -1  -7   8     7754.63     7709.11    104.45 o 
   0  -7   8     7791.51     7757.18    106.65 o 
   1  -7   8      191.78      198.34     28.06 o 
   2  -7   8     2631.23     2636.82     71.66 o 
   3  -7   8     1768.83     1776.58     74.87 o 
   4  -7   8     1769.77     1773.59     68.47 o 
   5  -7   8     2465.11     2456.00     75.70 o 
   6  -7   8     1927.97     2086.50     92.48 o 
   7  -7   8     2157.80     2008.91     86.83 o 
   8  -7   8     1328.20     1348.18     80.62 o 
 -11  -6   8      112.83      113.52     43.76 o 
 -10  -6   8      401.78      473.52     43.29 o 
  -9  -6   8     1342.31     1361.62     56.70 o 
  -8  -6   8     3116.32     3089.60     75.80 o 
  -7  -6   8     2832.59     2886.59    122.86 o 
  -6  -6   8     1062.85     1011.07     47.35 o 
  -5  -6   8       60.72       56.68     21.80 o 
  -4  -6   8      623.62      628.96     27.75 o 
  -3  -6   8     4468.77     4323.87     92.60 o 
  -2  -6   8     3726.91     3832.47     64.71 o 
  -1  -6   8     3580.38     3741.96     64.12 o 
   0  -6   8    11453.84    11510.44    144.14 o 
   1  -6   8    11244.62    11284.41    145.37 o 
   2  -6   8     1223.55     1196.25     49.32 o 
   3  -6   8       64.00       87.79     26.42 o 
   4  -6   8      472.79      479.27     41.09 o 
   5  -6   8     1464.50     1388.90     43.23 o 
   6  -6   8     1672.53     1743.58     42.81 o 
   7  -6   8     1805.02     1795.05     66.52 o 
   8  -6   8     1387.07     1358.64     45.86 o 
 -11  -5   8        1.49        0.38     36.42 o 
 -10  -5   8      227.99      248.34     36.83 o 
  -9  -5   8      653.74      651.15     43.95 o 
  -8  -5   8      601.09      558.69     38.87 o 
  -7  -5   8     3240.99     3171.07     78.85 o 
  -6  -5   8     7180.24     7201.26    150.34 o 
  -5  -5   8     3219.41     3159.46     65.59 o 
  -4  -5   8      139.64      112.03     19.28 o 
  -3  -5   8     1047.23     1002.73     41.50 o 
  -2  -5   8     1804.30     1818.49     42.76 o 
  -1  -5   8      251.16      268.96     31.68 o 
   0  -5   8      994.04     1126.34     35.41 o 
   1  -5   8     5538.45     5706.34     88.65 o 
   2  -5   8     9081.95     9283.11    116.07 o 
   3  -5   8     1704.04     1621.94     66.00 o 
   4  -5   8       46.32       53.00     18.24 o 
   5  -5   8       53.72       74.97     20.69 o 
   6  -5   8      561.06      531.72     35.62 o 
   7  -5   8     1147.84     1162.32     51.34 o 
   8  -5   8      778.63      802.03     47.82 o 
   9  -5   8     1286.04     1392.38     70.46 o 
 -11  -4   8      552.48      630.91    101.92 o 
 -10  -4   8       12.62       19.32     35.45 o 
  -9  -4   8      654.60      603.88     43.92 o 
  -8  -4   8      710.04      670.28     42.19 o 
  -7  -4   8      855.99      794.53     40.99 o 
  -6  -4   8     2003.86     1998.37     63.47 o 
  -5  -4   8     6894.23     6644.76    104.33 o 
  -4  -4   8     8662.54     8611.05    120.92 o 
  -3  -4   8     3019.50     3021.36     58.36 o 
  -2  -4   8       20.91       29.57     13.77 o 
  -1  -4   8     2065.42     2107.85     52.63 o 
   0  -4   8       66.84       75.90     12.75 o 
   1  -4   8      351.27      424.97     20.28 o 
   2  -4   8     8481.06     8466.95    110.50 o 
   3  -4   8     4041.81     4196.61     75.92 o 
   4  -4   8      956.26      983.85     53.89 o 
   5  -4   8      512.38      570.90     34.75 o 
   6  -4   8       56.44       62.12     24.29 o 
   7  -4   8      866.40      933.95     47.45 o 
   8  -4   8     1552.36     1440.72     93.33 o 
   9  -4   8     1256.03     1178.61     81.14 o 
  10  -4   8     1370.76     1187.55     72.36 o 
 -11  -3   8      726.82      717.44     69.02 o 
 -10  -3   8      894.83      852.20     68.57 o 
  -9  -3   8       36.26        9.34     32.08 o 
  -8  -3   8      446.94      537.09     39.10 o 
  -7  -3   8      447.98      457.26     35.24 o 
  -6  -3   8     1392.27     1380.03     55.36 o 
  -5  -3   8     2368.48     2401.62     57.81 o 
  -4  -3   8     5444.72     5577.94    121.52 o 
  -3  -3   8    22188.58    21579.85    269.19 o 
  -2  -3   8     9922.76     9718.17    142.06 o 
  -1  -3   8      259.29      267.33     16.11 o 
   0  -3   8       83.46       92.90     12.69 o 
   1  -3   8       36.27       44.42     13.59 o 
   2  -3   8     4350.33     4514.05     71.95 o 
   3  -3   8    11180.88    11489.54    156.95 o 
   4  -3   8     5812.69     5929.98    161.04 o 
   5  -3   8     4550.13     4668.44    147.76 o 
   6  -3   8     3066.28     3174.47     76.84 o 
   7  -3   8      729.54      763.73     44.75 o 
   8  -3   8      199.09      228.30     34.72 o 
   9  -3   8      421.81      418.87    107.86 o 
  10  -3   8      379.72      319.51     68.31 o 
 -11  -2   8      487.92      512.64     63.35 o 
 -10  -2   8     2024.43     1855.31     93.77 o 
  -9  -2   8     2754.75     2732.33    102.17 o 
  -8  -2   8     1250.70     1249.95     68.45 o 
  -7  -2   8      215.74      226.96     31.53 o 
  -6  -2   8      143.22      161.94     42.01 o 
  -5  -2   8     1126.54     1142.43     32.06 o 
  -4  -2   8     1909.24     1978.06     38.09 o 
  -3  -2   8     6013.85     5845.68    119.61 o 
  -2  -2   8    13597.32    13430.02    134.90 o 
  -1  -2   8     8384.68     8284.61     79.50 o 
   0  -2   8     2742.74     2820.73     44.24 o 
   1  -2   8      511.91      521.54     18.14 o 
   2  -2   8      213.14      242.45     15.48 o 
   3  -2   8     2652.08     2634.68     51.98 o 
   4  -2   8    11024.14    11185.50    161.03 o 
   5  -2   8     2810.42     2830.25    106.56 o 
   6  -2   8     4947.96     5016.37    141.16 o 
   7  -2   8     7129.78     7263.53    130.88 o 
   8  -2   8     2252.85     2228.05     89.48 o 
   9  -2   8      698.98      689.15     79.67 o 
  10  -2   8      144.46       31.85     52.81 o 
  11  -2   8      102.34       72.51     68.32 o 
 -11  -1   8       38.23       91.57     45.56 o 
 -10  -1   8      557.75      568.28     62.94 o 
  -9  -1   8     3191.99     3220.34    111.40 o 
  -8  -1   8     4747.48     4597.02    126.54 o 
  -7  -1   8     2532.25     2529.13     66.96 o 
  -6  -1   8     1348.67     1461.37     72.42 o 
  -5  -1   8     1804.71     1801.38     39.51 o 
  -4  -1   8      113.40       97.19     15.02 o 
  -3  -1   8     1143.67     1160.26     30.64 o 
  -2  -1   8     1336.53     1360.08     28.69 o 
  -1  -1   8    12813.83    12906.91    145.70 o 
   0  -1   8    11818.25    12267.93    119.22 o 
   1  -1   8     2679.36     2684.27     39.32 o 
   2  -1   8     5909.87     5918.09     68.00 o 
   3  -1   8     2068.05     2093.22     39.82 o 
   4  -1   8      255.48      257.42     19.45 o 
   5  -1   8     3038.44     2871.49     52.73 o 
   6  -1   8     2064.33     2061.06     51.22 o 
   7  -1   8     3199.53     3064.82    124.04 o 
   8  -1   8     4382.28     4021.68    210.87 o 
   9  -1   8     1725.07     1502.98    102.63 o 
  10  -1   8      710.58      678.80     81.58 o 
  11  -1   8      509.84      418.81    122.65 o 
 -10   0   8        2.25       -2.50     37.85 o 
  -9   0   8      180.23      165.28     37.56 o 
  -8   0   8     2933.11     2887.24     77.81 o 
  -7   0   8     3683.16     3784.93     94.19 o 
  -6   0   8     3250.15     3131.23     71.32 o 
  -5   0   8     5682.03     5713.81     75.20 o 
  -4   0   8     2532.24     2513.93     51.46 o 
  -3   0   8     1688.71     1642.78     42.69 o 
  -2   0   8       33.62       37.65     11.07 o 
  -1   0   8     2472.75     2472.74     36.30 o 
   0   0   8     2538.09     2637.95     40.59 o 
   1   0   8     1933.01     1862.31     29.91 o 
   2   0   8     3676.89     3625.90     46.37 o 
   3   0   8     7950.77     7828.36    115.90 o 
   4   0   8     3077.14     3041.10     51.36 o 
   5   0   8        6.29       -7.72     13.55 o 
   6   0   8      549.89      555.13     31.50 o 
   7   0   8      796.89      738.51     37.09 o 
   8   0   8     2643.07     2649.16     74.18 o 
   9   0   8     1888.12     2183.06    115.83 o 
  10   0   8      335.49      273.79     68.86 o 
  11   0   8      473.68      422.14    104.90 o 
 -10   1   8       48.25       33.08     31.66 o 
  -9   1   8       99.74       77.60     31.49 o 
  -8   1   8      114.75      131.29     30.02 o 
  -7   1   8     1485.13     1500.28     50.72 o 
  -6   1   8     3527.40     3743.11     78.96 o 
  -5   1   8     2316.58     2330.47     58.61 o 
  -4   1   8     2451.50     2484.88     47.19 o 
  -3   1   8     3687.85     3747.84     58.05 o 
  -2   1   8     1916.05     1942.79     33.44 o 
  -1   1   8       48.65       56.19     10.93 o 
   0   1   8     2933.72     2807.54     40.81 o 
   1   1   8     4787.37     4759.77     52.51 o 
   2   1   8     2900.21     2944.32     42.43 o 
   3   1   8     5692.38     5816.46     65.30 o 
   4   1   8     9309.13     9383.26    106.77 o 
   5   1   8     1571.38     1594.87     43.68 o 
   6   1   8      647.70      618.40     32.32 o 
   7   1   8      700.29      707.31     41.26 o 
   8   1   8      300.22      323.83     35.16 o 
   9   1   8     2710.23     2792.40     95.15 o 
  10   1   8      981.04      995.43     65.14 o 
  11   1   8      218.58      213.81     63.72 o 
  12   1   8      304.42      308.09     73.41 o 
 -10   2   8      570.32      586.67     64.92 o 
  -9   2   8      662.23      637.95     54.15 o 
  -8   2   8      764.70      760.56     48.31 o 
  -7   2   8       75.15       98.06     24.81 o 
  -6   2   8     1350.50     1299.93     59.04 o 
  -5   2   8      981.39     1046.19     37.84 o 
  -4   2   8     1770.51     1709.63     65.67 o 
  -3   2   8     5249.02     5170.54     71.97 o 
  -2   2   8     5283.44     5341.80     66.60 o 
  -1   2   8     4585.47     4716.24     59.83 o 
   0   2   8       32.33       51.15     11.03 o 
   1   2   8     7101.30     7213.86     74.35 o 
   2   2   8     7697.19     7309.83     79.40 o 
   3   2   8     5073.60     4984.91     63.26 o 
   4   2   8     9543.60     9808.10    159.96 o 
   5   2   8    12536.60    12672.37    150.75 o 
   6   2   8     3272.27     3435.06     75.36 o 
   7   2   8     1801.13     1922.74     65.64 o 
   8   2   8     1387.72     1443.22     57.61 o 
   9   2   8       26.79       42.49     27.63 o 
  10   2   8     1849.79     1750.01     79.77 o 
  11   2   8     1047.21     1101.54     61.81 o 
  12   2   8      285.14      324.03     58.59 o 
  -9   3   8     1102.61     1113.54    112.47 o 
  -8   3   8     2810.79     2843.66    105.48 o 
  -7   3   8     2799.99     2745.57     78.75 o 
  -6   3   8       35.90       50.17     21.89 o 
  -5   3   8      650.05      685.61     34.06 o 
  -4   3   8     1836.80     1844.02     59.71 o 
  -3   3   8     3315.73     3312.26     66.61 o 
  -2   3   8     4023.70     4037.96     61.11 o 
  -1   3   8     7223.38     7239.45     87.35 o 
   0   3   8    11834.27    12079.81    119.37 o 
   1   3   8     3729.78     3683.52     48.84 o 
   2   3   8       81.93       73.52     12.03 o 
   3   3   8      617.89      605.29     22.54 o 
   4   3   8     1727.80     1634.20     48.79 o 
   5   3   8     5486.81     5575.28     86.27 o 
   6   3   8     7113.68     7057.25    115.14 o 
   7   3   8     2000.16     2143.88     63.07 o 
   8   3   8     3115.99     3167.44    158.37 o 
   9   3   8     4088.22     3984.49    105.69 o 
  10   3   8      387.99      453.95     57.18 o 
  11   3   8      532.16      562.39     49.67 o 
  12   3   8      751.26      788.49     58.64 o 
  -9   4   8      373.31      410.68     59.52 o 
  -8   4   8      827.18      756.77     65.15 o 
  -7   4   8     3149.45     3183.57    146.67 o 
  -6   4   8     4629.70     4730.17     93.58 o 
  -5   4   8      999.81     1045.00     41.29 o 
  -4   4   8       55.94       67.27     21.37 o 
  -3   4   8       19.70       19.24     14.65 o 
  -2   4   8      259.37      278.39     22.12 o 
  -1   4   8     2455.57     2605.09     49.65 o 
   0   4   8     4680.16     4707.43     62.50 o 
   1   4   8    12798.22    12453.06    166.50 o 
   2   4   8    10783.95    10883.28    111.25 o 
   3   4   8     2695.09     2738.26     45.49 o 
   4   4   8      585.24      625.42     25.63 o 
   5   4   8      245.77      253.66     20.82 o 
   6   4   8     1302.58     1269.13     42.88 o 
   7   4   8     1384.08     1332.98     52.12 o 
   8   4   8      564.76      570.93     59.67 o 
   9   4   8     2519.24     2438.34    111.37 o 
  10   4   8     3246.02     3226.18     97.22 o 
  11   4   8      332.66      272.89     54.66 o 
  12   4   8      139.44      182.28     73.56 o 
  -8   5   8       33.79       32.29     64.67 o 
  -7   5   8      196.34      162.68     35.85 o 
  -6   5   8     2271.38     2150.99     95.35 o 
  -5   5   8     2549.11     2469.40     92.02 o 
  -4   5   8     1463.52     1454.47     50.31 o 
  -3   5   8      703.70      722.68     52.42 o 
  -2   5   8      100.27       80.44     16.91 o 
  -1   5   8     1151.81     1187.82     34.03 o 
   0   5   8     2050.98     2038.70     42.27 o 
   1   5   8     1829.90     1840.41     36.93 o 
   2   5   8     5372.83     5275.21     80.91 o 
   3   5   8     7803.57     7610.89    113.53 o 
   4   5   8     4857.77     4866.30     76.58 o 
   5   5   8     2900.38     2885.44     59.25 o 
   6   5   8      321.68      369.80     27.99 o 
   7   5   8     1597.09     1573.11     49.93 o 
   8   5   8      154.17      134.22     28.97 o 
   9   5   8      142.22       67.24     37.44 o 
  10   5   8      860.74      793.30     77.05 o 
  11   5   8     1390.89     1404.46     87.62 o 
  12   5   8       25.91       18.95     44.37 o 
  -7   6   8       14.69      -11.56     26.05 o 
  -6   6   8      501.17      501.29     40.26 o 
  -5   6   8     1753.15     1784.59     59.34 o 
  -4   6   8     1737.90     1842.68     68.04 o 
  -3   6   8     1640.73     1771.89     58.37 o 
  -2   6   8      471.91      507.88     31.94 o 
  -1   6   8      967.36     1002.40     48.50 o 
   0   6   8     1414.37     1385.13     41.61 o 
   1   6   8     2716.22     2689.99     45.63 o 
   2   6   8     3274.63     3300.12     56.58 o 
   3   6   8     1848.10     1940.70     43.93 o 
   4   6   8     3351.17     3299.19     63.36 o 
   5   6   8     5409.29     5363.88    103.61 o 
   6   6   8     3052.16     3097.44     80.28 o 
   7   6   8     1090.98     1125.17     53.89 o 
   8   6   8     1348.86     1442.77     62.82 o 
   9   6   8       68.11       39.35     35.70 o 
  10   6   8      428.76      507.41     58.00 o 
  11   6   8     2130.56     2072.02    215.52 o 
  12   6   8      828.41      841.96     75.67 o 
  -7   7   8        2.74       41.66     29.92 o 
  -6   7   8       33.71        4.11     26.14 o 
  -5   7   8      525.01      516.52     40.09 o 
  -4   7   8     1907.58     2034.37     62.39 o 
  -3   7   8     2496.89     2560.38     64.73 o 
  -2   7   8     2987.65     2982.87     66.69 o 
  -1   7   8     6069.13     5867.29    111.71 o 
   0   7   8     1320.58     1441.43     51.73 o 
   1   7   8      133.97      144.79     24.96 o 
   2   7   8     1415.84     1431.71     59.34 o 
   3   7   8     1822.93     1779.55     44.84 o 
   4   7   8      572.85      568.84     37.11 o 
   5   7   8     4246.35     4247.07     92.59 o 
   6   7   8     8049.65     8196.77    166.94 o 
   7   7   8     2387.58     2435.15     74.56 o 
   8   7   8       25.82       40.70     27.75 o 
   9   7   8       28.10       31.23     29.16 o 
  10   7   8      161.82      147.64     43.86 o 
  11   7   8     1051.77     1025.76     76.18 o 
  12   7   8     1423.90     1334.91     87.73 o 
  -6   8   8      200.36      184.13     35.02 o 
  -5   8   8      133.13      121.51     34.24 o 
  -4   8   8      417.16      464.16     39.60 o 
  -3   8   8     1012.17      981.37     58.39 o 
  -2   8   8     1713.67     1773.22     75.79 o 
  -1   8   8     4615.70     4336.94     93.58 o 
   0   8   8     9518.55     9469.73    237.10 o 
   1   8   8     4114.82     4189.07    103.78 o 
   2   8   8      168.61      184.22     21.35 o 
   3   8   8      120.38      107.25     19.72 o 
   4   8   8       64.14       71.11     19.74 o 
   5   8   8      548.59      574.08     33.00 o 
   6   8   8     2923.04     2683.22     89.46 o 
   7   8   8     2904.80     2935.53    130.21 o 
   8   8   8     2534.80     2768.91     82.73 o 
   9   8   8      485.84      543.83     47.13 o 
  10   8   8      110.08       49.53     47.94 o 
  11   8   8      179.52      138.92     45.20 o 
  12   8   8      108.45      101.91     45.37 o 
  -5   9   8      523.56      393.46     45.35 o 
  -4   9   8       69.01       45.46     33.27 o 
  -3   9   8      209.42      203.08     31.54 o 
  -2   9   8      100.97      125.40     33.88 o 
  -1   9   8      307.34      313.49     27.96 o 
   0   9   8     2892.17     2930.20    115.17 o 
   1   9   8     6120.27     6060.28     95.67 o 
   2   9   8     2725.75     2706.87     59.55 o 
   3   9   8     1035.08     1127.93     43.35 o 
   4   9   8      806.28      729.57     35.05 o 
   5   9   8        7.82        3.67     18.25 o 
   6   9   8       21.96       22.30     19.48 o 
   7   9   8      312.48      327.08     36.90 o 
   8   9   8     1374.94     1505.26     82.30 o 
   9   9   8      596.01      659.30     49.40 o 
  10   9   8      208.97      265.17     59.63 o 
  11   9   8      647.37      695.99     75.22 o 
  -4  10   8      663.19      637.98     38.26 o 
  -3  10   8       85.84       93.14     24.06 o 
  -2  10   8        5.01      -20.35     20.35 o 
  -1  10   8       72.66       60.88     21.75 o 
   0  10   8      275.41      274.39     26.32 o 
   1  10   8     1873.67     1914.19     52.11 o 
   2  10   8     1626.81     1709.96     50.85 o 
   3  10   8     1652.14     1664.61     46.50 o 
   4  10   8      926.22      962.77     38.01 o 
   5  10   8      198.07      199.63     36.09 o 
   6  10   8       84.98       88.73     27.40 o 
   7  10   8       36.18       82.03     27.96 o 
   8  10   8     1448.50     1459.29     63.56 o 
   9  10   8     1185.96     1216.97     61.17 o 
  10  10   8      342.69      349.06     43.87 o 
  11  10   8      345.96      400.12    106.61 o 
  -3  11   8     1066.13     1099.48     37.38 o 
  -2  11   8      333.05      322.03     40.16 o 
  -1  11   8      359.16      298.97     33.62 o 
   0  11   8       87.17       66.49     17.94 o 
   1  11   8      159.45      143.72     30.43 o 
   2  11   8      520.89      592.92     41.08 o 
   3  11   8      789.75      749.25     43.85 o 
   4  11   8      685.45      635.61     42.13 o 
   5  11   8      824.52      793.56     45.80 o 
   6  11   8      832.53      862.98     48.57 o 
   7  11   8      112.51      129.69     31.18 o 
   8  11   8       38.86       29.33     28.08 o 
   9  11   8      863.57      947.63     56.03 o 
  10  11   8      645.46      678.20     55.09 o 
  -1  12   8      856.94      836.41     61.65 o 
   0  12   8      844.34      995.60     60.60 o 
   1  12   8      899.65      848.94     49.20 o 
   2  12   8       10.60       -5.39     26.27 o 
   3  12   8      715.46      712.99     46.45 o 
   4  12   8      680.57      726.06     44.29 o 
   5  12   8      636.18      702.91     45.24 o 
   6  12   8      855.72      866.20     64.96 o 
   7  12   8     1724.98     1664.20     64.63 o 
   8  12   8      899.21      881.04     52.90 o 
   9  12   8      179.86      168.94     45.51 o 
  10  12   8       50.04      143.32     80.43 o 
   1  13   8     1134.74     1144.18     65.01 o 
   2  13   8     1382.43     1485.21     61.18 o 
   3  13   8       29.18       49.25     28.56 o 
   4  13   8      380.42      368.04     38.20 o 
   5  13   8      242.66      216.16     34.29 o 
   6  13   8      310.71      374.13     39.65 o 
   7  13   8      442.19      548.05     44.10 o 
   8  13   8     1041.73     1021.04     56.42 o 
  -5 -13   9      130.65       66.13     29.66 o 
  -4 -13   9       30.50       27.53     25.66 o 
  -3 -13   9      138.12      120.74     28.13 o 
  -2 -13   9     1579.03     1522.14     59.02 o 
  -7 -12   9      652.43      640.21     64.04 o 
  -6 -12   9      529.15      498.96     64.28 o 
  -5 -12   9      433.24      473.60     40.98 o 
  -4 -12   9      698.97      625.45     50.93 o 
  -3 -12   9     1455.63     1421.63     56.31 o 
  -2 -12   9        5.44      -17.64     25.47 o 
  -1 -12   9     1938.26     1943.12     69.16 o 
   0 -12   9     1770.63     1916.19     69.92 o 
   1 -12   9      822.84      783.93     64.28 o 
  -8 -11   9        2.90       21.58     27.41 o 
  -7 -11   9      827.74      831.79     85.80 o 
  -6 -11   9     2448.85     2462.47    103.55 o 
  -5 -11   9     1261.36     1314.42     73.79 o 
  -4 -11   9     1211.30     1234.28     49.47 o 
  -3 -11   9     2125.67     2038.62     85.92 o 
  -2 -11   9     2922.48     2842.04     80.93 o 
  -1 -11   9      643.96      701.70     41.66 o 
   0 -11   9      339.27      326.67     35.22 o 
   1 -11   9      508.40      490.51     55.07 o 
   2 -11   9      635.20      716.56     62.13 o 
   3 -11   9     1591.66     1592.32    118.35 o 
  -9 -10   9     1195.22     1208.54     60.33 o 
  -8 -10   9      761.42      856.86     50.02 o 
  -7 -10   9        4.10      -17.13     21.16 o 
  -6 -10   9      460.28      470.08     34.01 o 
  -5 -10   9     2341.73     2410.14     59.70 o 
  -4 -10   9     2088.01     2126.14     62.81 o 
  -3 -10   9     1626.12     1446.89     52.35 o 
  -2 -10   9     4001.93     4015.96     87.94 o 
  -1 -10   9     6224.96     6163.13    116.01 o 
   0 -10   9     2134.08     2127.45     66.32 o 
   1 -10   9       32.16       23.10     30.35 o 
   2 -10   9       60.77       76.61     27.00 o 
   3 -10   9      130.13      104.82     28.59 o 
   4 -10   9     1539.89     1596.24     62.12 o 
 -10  -9   9       89.11      112.39     37.92 o 
  -9  -9   9      316.98      342.41     37.18 o 
  -8  -9   9     1542.38     1626.46     58.05 o 
  -7  -9   9     1608.90     1663.91     58.91 o 
  -6  -9   9      427.17      457.07     43.88 o 
  -5  -9   9       36.91       37.19     23.10 o 
  -4  -9   9      654.57      705.45     34.59 o 
  -3  -9   9      893.25      903.84     31.43 o 
  -2  -9   9      759.04      807.28     30.12 o 
  -1  -9   9     3277.57     3166.52     57.42 o 
   0  -9   9     3296.31     3410.33     65.05 o 
   1  -9   9      815.12      877.39     39.92 o 
   2  -9   9      501.42      546.24     39.56 o 
   3  -9   9      246.92      270.91     35.81 o 
   4  -9   9      242.18      309.44     36.63 o 
   5  -9   9     1256.31     1276.64     78.64 o 
 -10  -8   9      384.91      426.99     43.03 o 
  -9  -8   9      107.47       81.83     30.09 o 
  -8  -8   9      562.06      552.05     49.50 o 
  -7  -8   9     2373.06     2356.54     63.80 o 
  -6  -8   9     2965.16     2923.90     67.23 o 
  -5  -8   9      865.72      900.49     48.52 o 
  -4  -8   9      138.23      155.43     21.51 o 
  -3  -8   9        0.30        1.60     14.80 o 
  -2  -8   9      372.66      348.69     23.17 o 
  -1  -8   9     1195.36     1106.69     36.27 o 
   0  -8   9     1214.78     1228.03     39.46 o 
   1  -8   9     1670.04     1706.27     52.22 o 
   2  -8   9     1248.55     1245.51     52.90 o 
   3  -8   9      454.33      472.48     40.50 o 
   4  -8   9      160.01      167.94     31.80 o 
   5  -8   9      195.43      209.27     39.94 o 
   6  -8   9      992.19      967.88     87.72 o 
 -10  -7   9      147.61      131.40     34.08 o 
  -9  -7   9      338.31      282.69     35.92 o 
  -8  -7   9      459.19      468.40     38.38 o 
  -7  -7   9     2009.88     1968.07     63.45 o 
  -6  -7   9     4404.54     4330.82    127.39 o 
  -5  -7   9     3471.90     3601.58     85.34 o 
  -4  -7   9     2560.87     2483.27     56.68 o 
  -3  -7   9     3108.78     3003.32     56.44 o 
  -2  -7   9      385.85      405.07     25.33 o 
  -1  -7   9      158.02      137.46     19.93 o 
   0  -7   9     1810.87     1830.35     47.21 o 
   1  -7   9     5220.87     4991.83     92.75 o 
   2  -7   9     3501.68     3562.31     87.80 o 
   3  -7   9     1577.41     1619.56     69.15 o 
   4  -7   9     1827.81     1852.32     94.80 o 
   5  -7   9      957.81     1051.18     60.76 o 
   6  -7   9      130.92      103.74     38.02 o 
   7  -7   9      550.89      608.00     58.49 o 
 -10  -6   9      616.87      706.83     49.67 o 
  -9  -6   9       31.35        1.16     26.15 o 
  -8  -6   9       52.98       47.15     25.26 o 
  -7  -6   9      289.10      296.68     31.72 o 
  -6  -6   9     3674.62     3512.92     88.44 o 
  -5  -6   9     4739.00     4792.58     86.50 o 
  -4  -6   9     8000.83     7821.64    115.33 o 
  -3  -6   9     8435.63     8016.88    115.41 o 
  -2  -6   9     3592.34     3598.94     90.28 o 
  -1  -6   9     2121.27     2034.29     48.79 o 
   0  -6   9     1792.36     1890.68     47.91 o 
   1  -6   9      831.42      853.67     41.23 o 
   2  -6   9     5511.51     5383.64    112.78 o 
   3  -6   9     2250.69     2288.36     91.91 o 
   4  -6   9     3353.09     3193.61    102.79 o 
   5  -6   9     6377.93     6365.92    157.07 o 
   6  -6   9     1683.55     1796.43     91.08 o 
   7  -6   9       37.31       54.32     20.18 o 
   8  -6   9      301.76      298.51     27.72 o 
 -11  -5   9      869.82      921.81    141.19 o 
 -10  -5   9     1681.86     1794.54    180.06 o 
  -9  -5   9     1187.86     1163.58     55.59 o 
  -8  -5   9     1395.35     1331.22     60.59 o 
  -7  -5   9     1702.82     1736.42     57.56 o 
  -6  -5   9      285.62      347.00     35.07 o 
  -5  -5   9      254.86      258.28     26.77 o 
  -4  -5   9     1741.82     1740.96     48.76 o 
  -3  -5   9     4207.90     4205.46     81.19 o 
  -2  -5   9     2179.39     2114.94     54.12 o 
  -1  -5   9     2131.73     2109.74     64.81 o 
   0  -5   9     3417.20     3418.79     65.80 o 
   1  -5   9     3290.07     3330.97     72.90 o 
   2  -5   9       62.89       37.64     15.04 o 
   3  -5   9     1334.87     1318.82     51.40 o 
   4  -5   9     1491.88     1515.11     58.70 o 
   5  -5   9     4857.92     4737.77     91.09 o 
   6  -5   9     5099.49     5011.93    104.55 o 
   7  -5   9     1258.40     1293.75     53.94 o 
   8  -5   9      972.56     1029.69     52.66 o 
   9  -5   9     1717.05     1626.16     86.87 o 
 -11  -4   9       80.70      234.01     99.52 o 
 -10  -4   9      869.83      791.56     67.09 o 
  -9  -4   9     1879.67     1860.97     90.23 o 
  -8  -4   9     1721.20     1663.17     86.25 o 
  -7  -4   9     1208.59     1300.52     52.85 o 
  -6  -4   9     3082.49     2868.56     97.46 o 
  -5  -4   9     2918.57     2863.56     65.75 o 
  -4  -4   9      217.46      209.04     23.87 o 
  -3  -4   9       48.02       22.83     17.73 o 
  -2  -4   9     1807.95     1802.70     67.54 o 
  -1  -4   9     3095.29     3103.66     67.20 o 
   0  -4   9     2016.23     1978.30     42.76 o 
   1  -4   9     1131.77     1130.46     34.10 o 
   2  -4   9     1049.46     1020.84     36.29 o 
   3  -4   9     1683.74     1577.38     46.11 o 
   4  -4   9       44.28       55.23     24.92 o 
   5  -4   9     1883.35     1841.10     59.94 o 
   6  -4   9     3251.80     3321.99    110.49 o 
   7  -4   9     3448.30     3329.50     84.98 o 
   8  -4   9      666.62      670.92     46.56 o 
   9  -4   9      191.98      161.48     41.54 o 
 -10  -3   9       15.99       11.74     37.97 o 
  -9  -3   9     1534.94     1318.55     98.28 o 
  -8  -3   9     2293.93     2395.34     70.99 o 
  -7  -3   9     1355.96     1261.34     58.07 o 
  -6  -3   9     2659.53     2615.13     85.64 o 
  -5  -3   9     3759.13     3915.80     83.44 o 
  -4  -3   9     2184.16     2091.42     55.50 o 
  -3  -3   9       18.87       -1.79     16.93 o 
  -2  -3   9      384.30      397.08     28.31 o 
  -1  -3   9     5716.54     5635.61     82.84 o 
   0  -3   9    10221.24    10132.56    127.15 o 
   1  -3   9     2570.75     2627.83     52.64 o 
   2  -3   9     1763.54     1728.30     58.27 o 
   3  -3   9     2451.81     2496.22     59.61 o 
   4  -3   9     1360.20     1325.91     46.66 o 
   5  -3   9      439.60      445.23     33.78 o 
   6  -3   9      326.00      362.43     43.09 o 
   7  -3   9     3219.63     3225.63    120.27 o 
   8  -3   9     2477.46     2453.01     88.76 o 
   9  -3   9      365.64      234.91     61.33 o 
  10  -3   9      211.81      247.92     66.16 o 
 -10  -2   9      609.73      574.32     85.03 o 
  -9  -2   9        4.82       -2.15     35.63 o 
  -8  -2   9     1605.90     1530.64     99.58 o 
  -7  -2   9     2081.41     2136.19     72.66 o 
  -6  -2   9     1849.65     1712.43     62.08 o 
  -5  -2   9     5293.41     5148.52     93.09 o 
  -4  -2   9     3321.84     3254.06     60.50 o 
  -3  -2   9     2414.55     2385.04     44.59 o 
  -2  -2   9     2412.43     2399.16     39.56 o 
  -1  -2   9       18.44       12.04     10.71 o 
   0  -2   9     5865.59     5891.36     80.36 o 
   1  -2   9    10269.70    10155.66    101.11 o 
   2  -2   9     9152.68     9321.33    131.91 o 
   3  -2   9     8009.57     8159.05    125.96 o 
   4  -2   9     3711.29     3913.64    160.11 o 
   5  -2   9     3652.14     3641.14     81.15 o 
   6  -2   9     4685.48     4594.58     96.97 o 
   7  -2   9      411.96      457.57     39.59 o 
   8  -2   9     1318.46     1334.11    120.23 o 
   9  -2   9     1205.30     1064.08     94.46 o 
  10  -2   9      492.31      445.35     78.55 o 
 -10  -1   9     2116.27     2100.61    145.32 o 
  -9  -1   9     2949.70     2995.00    110.81 o 
  -8  -1   9      455.85      480.50     53.39 o 
  -7  -1   9       92.27       78.15     33.89 o 
  -6  -1   9      286.74      336.07     26.14 o 
  -5  -1   9     1051.92     1163.39     34.50 o 
  -4  -1   9     2850.23     2774.42     51.31 o 
  -3  -1   9     1953.23     1990.25     41.39 o 
  -2  -1   9     7051.07     7087.40     96.42 o 
  -1  -1   9     8361.56     8484.30     88.82 o 
   0  -1   9     1539.10     1493.30     31.07 o 
   1  -1   9      700.55      668.47     28.39 o 
   2  -1   9     4379.90     4256.77     60.11 o 
   3  -1   9     6421.05     6655.45     82.67 o 
   4  -1   9     7584.55     7561.85     93.08 o 
   5  -1   9     4884.00     4911.35     83.50 o 
   6  -1   9     5220.11     5443.61    221.06 o 
   7  -1   9     7144.55     7067.20    158.78 o 
   8  -1   9     1370.84     1377.48    110.28 o 
   9  -1   9      203.88      188.12     57.20 o 
  10  -1   9      181.53      169.81    115.39 o 
  11  -1   9      200.02      154.92     62.47 o 
 -10   0   9      337.66      399.78     61.41 o 
  -9   0   9     1852.48     1921.93    176.46 o 
  -8   0   9     4737.87     4888.13    137.36 o 
  -7   0   9     2993.90     2940.05     71.77 o 
  -6   0   9      515.48      545.41     39.37 o 
  -5   0   9       62.45       64.04     18.04 o 
  -4   0   9      572.80      597.13     29.80 o 
  -3   0   9     2954.51     3050.96     52.67 o 
  -2   0   9     1735.88     1665.15     34.54 o 
  -1   0   9     3228.79     3108.05     53.99 o 
   0   0   9     8796.55     8789.69     91.70 o 
   1   0   9     5416.67     5531.70     66.80 o 
   2   0   9     1106.20     1103.77     28.85 o 
   3   0   9      115.17      135.09     15.47 o 
   4   0   9     2507.84     2530.61     50.68 o 
   5   0   9     2072.39     2061.73     51.07 o 
   6   0   9      736.27      708.84     35.47 o 
   7   0   9     1638.90     1704.90     64.25 o 
   8   0   9     2905.44     2985.48    128.04 o 
   9   0   9      814.09      679.77     90.64 o 
  10   0   9       47.60       44.64     49.31 o 
  11   0   9       14.22        1.22     52.14 o 
  -9   1   9       49.92       50.44     30.96 o 
  -8   1   9      845.13      960.76     61.87 o 
  -7   1   9     4000.41     3966.74     98.93 o 
  -6   1   9     1840.84     1943.74     59.49 o 
  -5   1   9      372.97      382.55     33.04 o 
  -4   1   9       14.58       38.48     21.92 o 
  -3   1   9      829.79      787.56     29.47 o 
  -2   1   9     3881.81     4024.08     61.12 o 
  -1   1   9     2799.29     2967.25     50.19 o 
   0   1   9     4293.98     4253.60     56.63 o 
   1   1   9    10646.26    10772.72    114.69 o 
   2   1   9     9456.01     9658.45    100.40 o 
   3   1   9     2391.39     2396.20     46.54 o 
   4   1   9       81.98       99.99     18.20 o 
   5   1   9      709.84      773.71     43.93 o 
   6   1   9     1142.34     1067.79     41.34 o 
   7   1   9      280.05      269.64     53.00 o 
   8   1   9     1494.36     1566.35     61.49 o 
   9   1   9     1631.15     1628.79     66.07 o 
  10   1   9      146.31      148.28     57.47 o 
  11   1   9       12.84      -47.89     47.89 o 
  -9   2   9       58.73       12.80     30.41 o 
  -8   2   9       71.71      130.89     43.20 o 
  -7   2   9      913.95      877.77     44.05 o 
  -6   2   9     1735.70     1783.68     58.83 o 
  -5   2   9     1614.49     1570.65     70.22 o 
  -4   2   9     2102.14     2191.65     58.07 o 
  -3   2   9      246.36      254.48     23.49 o 
  -2   2   9     1330.55     1293.30     38.36 o 
  -1   2   9     4574.06     4280.96     58.72 o 
   0   2   9     3354.17     3515.76     57.29 o 
   1   2   9     6227.93     6330.11     96.27 o 
   2   2   9     6429.60     6189.41    143.38 o 
   3   2   9     5390.12     5522.46     94.69 o 
   4   2   9     5337.58     5283.52     90.50 o 
   5   2   9      682.25      691.38     37.20 o 
   6   2   9       87.74      118.01     25.22 o 
   7   2   9      557.30      599.58     40.32 o 
   8   2   9     1243.10     1265.05    106.59 o 
   9   2   9     2228.93     2354.64    102.58 o 
  10   2   9     1457.08     1444.76     66.11 o 
  11   2   9      402.05      411.31     59.54 o 
  -9   3   9        8.37      -36.14     37.00 o 
  -8   3   9        1.33        3.76     42.48 o 
  -7   3   9      196.83      188.87     30.07 o 
  -6   3   9     1275.70     1359.59     54.74 o 
  -5   3   9     1703.07     1723.57     57.78 o 
  -4   3   9     3332.22     3288.42     67.72 o 
  -3   3   9     5293.56     5352.95     84.58 o 
  -2   3   9      505.38      550.05     26.29 o 
  -1   3   9       19.17       -0.34     13.42 o 
   0   3   9      429.47      417.09     21.99 o 
   1   3   9     1972.86     1936.89     40.70 o 
   2   3   9     4836.44     4839.49     92.70 o 
   3   3   9     7666.80     7772.66     95.29 o 
   4   3   9     6216.33     6310.89     98.15 o 
   5   3   9     4477.82     4717.70     86.54 o 
   6   3   9     1494.56     1510.88     60.77 o 
   7   3   9      346.26      369.20     34.23 o 
   8   3   9       42.82       15.43     25.38 o 
   9   3   9      563.01      549.93     44.83 o 
  10   3   9     2625.90     2590.12    110.43 o 
  11   3   9     1378.06     1413.97     68.66 o 
  12   3   9      634.00      720.73     64.83 o 
  -8   4   9      470.35      575.53     99.64 o 
  -7   4   9      113.66       87.48     32.88 o 
  -6   4   9      187.02      211.12     35.23 o 
  -5   4   9     1057.43     1035.62     43.26 o 
  -4   4   9     1397.84     1328.51     49.87 o 
  -3   4   9     3048.99     2976.21     78.11 o 
  -2   4   9    12229.69    12107.66    135.07 o 
  -1   4   9     6819.17     7070.90     90.56 o 
   0   4   9     1865.43     1985.15     42.28 o 
   1   4   9     1835.82     1941.06     41.22 o 
   2   4   9      219.05      212.79     18.70 o 
   3   4   9     2441.77     2412.13     54.31 o 
   4   4   9     4808.80     4597.57     69.24 o 
   5   4   9     2868.87     2908.72     64.26 o 
   6   4   9     2881.04     2846.63    104.72 o 
   7   4   9     1090.77     1127.54     52.93 o 
   8   4   9      609.09      534.79     46.65 o 
   9   4   9      194.34      223.46     35.31 o 
  10   4   9      516.75      509.92     45.76 o 
  11   4   9     1248.77     1249.48     85.41 o 
  12   4   9      589.84      497.74     68.36 o 
  -7   5   9     1013.57      913.41     79.20 o 
  -6   5   9      694.54      659.08     66.49 o 
  -5   5   9      116.70      157.36     28.80 o 
  -4   5   9      509.26      445.29     38.41 o 
  -3   5   9      903.22      939.05     46.02 o 
  -2   5   9     4271.50     4338.47     69.64 o 
  -1   5   9    11847.65    11794.46    132.09 o 
   0   5   9     3975.75     4140.57     64.45 o 
   1   5   9     2082.80     2158.10     44.44 o 
   2   5   9     4051.99     4106.20     62.96 o 
   3   5   9     1289.27     1323.36     36.00 o 
   4   5   9       46.72       65.11     18.50 o 
   5   5   9     1629.77     1555.58     46.50 o 
   6   5   9     1499.84     1528.39     62.15 o 
   7   5   9     1085.68     1067.07     48.92 o 
   8   5   9      814.40      755.23     45.54 o 
   9   5   9      311.47      319.91     50.33 o 
  10   5   9      337.20      317.61     54.92 o 
  11   5   9       85.79      152.77     48.72 o 
  12   5   9      155.33      159.85     52.80 o 
  -7   6   9      384.00      398.78     46.99 o 
  -6   6   9     1184.93     1112.64     53.85 o 
  -5   6   9      831.26      830.87     46.38 o 
  -4   6   9       19.56       28.77     24.99 o 
  -3   6   9        8.72       25.79     22.96 o 
  -2   6   9      492.22      490.64     32.57 o 
  -1   6   9     1152.16     1255.18     44.08 o 
   0   6   9     2901.19     3077.01     64.78 o 
   1   6   9     2167.13     2204.64     64.37 o 
   2   6   9     1229.58     1243.08     40.13 o 
   3   6   9     2456.68     2467.16     54.99 o 
   4   6   9      576.08      610.75     32.26 o 
   5   6   9       85.16      109.81     24.90 o 
   6   6   9      805.27      830.70     47.64 o 
   7   6   9     2245.83     2200.70     83.47 o 
   8   6   9     2043.77     1983.56    115.98 o 
   9   6   9      886.11      779.10     64.95 o 
  10   6   9      844.18      851.04    109.17 o 
  11   6   9      777.45      624.10    104.63 o 
  12   6   9      162.34      137.50     50.83 o 
  -6   7   9      601.08      671.24     47.04 o 
  -5   7   9     1046.89     1098.31     53.13 o 
  -4   7   9     1526.37     1526.08     57.61 o 
  -3   7   9      405.69      428.74     38.19 o 
  -2   7   9      508.05      474.67     38.63 o 
  -1   7   9       31.06       -1.24     21.90 o 
   0   7   9     2167.80     2078.25     63.57 o 
   1   7   9     2525.37     2508.07    130.96 o 
   2   7   9     1755.06     1747.12     58.23 o 
   3   7   9     2269.48     2290.22     74.77 o 
   4   7   9     2007.89     1998.81     85.57 o 
   5   7   9      723.67      725.98     44.10 o 
   6   7   9      237.61      251.58     33.87 o 
   7   7   9      354.94      363.08     42.16 o 
   8   7   9     3344.32     3438.04     94.58 o 
   9   7   9     2469.95     2516.08     99.36 o 
  10   7   9     1263.67     1172.29     77.70 o 
  11   7   9     1209.46     1212.75     84.77 o 
  12   7   9      303.91      326.64     59.82 o 
  -5   8   9     1546.02     1640.52     72.03 o 
  -4   8   9     2187.48     2188.43     77.71 o 
  -3   8   9     2237.45     2157.22     72.71 o 
  -2   8   9     2643.28     2535.39    114.62 o 
  -1   8   9     2604.19     2661.77     75.07 o 
   0   8   9        7.14       -9.62     22.65 o 
   1   8   9     1070.43     1055.58     49.34 o 
   2   8   9     1131.08     1250.55     52.31 o 
   3   8   9     1821.74     1760.23     80.05 o 
   4   8   9     2052.80     2185.11     68.37 o 
   5   8   9     1354.78     1516.31     60.27 o 
   6   8   9     1486.20     1614.28     62.81 o 
   7   8   9     1015.49     1020.87     72.32 o 
   8   8   9       10.73       33.76     29.82 o 
   9   8   9      464.22      496.38     55.27 o 
  10   8   9      973.88     1010.24    109.80 o 
  11   8   9      717.94      840.23     74.04 o 
  -4   9   9     1100.21      961.58     58.65 o 
  -3   9   9     1150.44     1090.66     68.95 o 
  -2   9   9     1271.72     1219.80     97.44 o 
  -1   9   9     2023.42     2068.30     68.32 o 
   0   9   9     3900.61     3936.37    177.02 o 
   1   9   9     1870.78     1927.76     69.73 o 
   2   9   9        2.46       -9.21     18.77 o 
   3   9   9      729.68      750.44     37.06 o 
   4   9   9      780.05      792.68     48.68 o 
   5   9   9      993.66     1035.88     51.96 o 
   6   9   9     1204.33     1175.80     55.90 o 
   7   9   9     1107.13     1089.64     56.56 o 
   8   9   9     1694.18     1766.27     79.04 o 
   9   9   9      953.14      907.55     57.46 o 
  10   9   9       26.98        5.52     37.14 o 
  11   9   9      169.68      178.07     49.25 o 
  -3  10   9      366.65      397.98     40.31 o 
  -2  10   9      574.26      600.04     67.94 o 
  -1  10   9      127.05      157.59     26.32 o 
   0  10   9      470.70      430.65     31.88 o 
   1  10   9     2980.93     2963.72     91.09 o 
   2  10   9      836.64      840.35     42.64 o 
   3  10   9       54.73       44.01     21.22 o 
   4  10   9       85.93       84.65     24.66 o 
   5  10   9      503.83      525.55     45.51 o 
   6  10   9     1291.35     1211.32     46.86 o 
   7  10   9      876.57      722.59     48.93 o 
   8  10   9      545.47      493.13     45.35 o 
   9  10   9      930.09     1040.24     60.22 o 
  10  10   9      774.44      780.15     73.83 o 
  11  10   9      111.46      144.05     57.17 o 
  -2  11   9      651.34      628.54     43.55 o 
  -1  11   9      132.56      143.87     41.15 o 
   0  11   9      106.62      109.63     28.23 o 
   1  11   9      729.45      693.32     34.44 o 
   2  11   9     1489.72     1489.04     46.18 o 
   3  11   9      696.14      664.21     33.77 o 
   4  11   9      233.45      177.75     24.66 o 
   5  11   9        2.29       40.95     27.72 o 
   6  11   9      749.63      811.19     49.82 o 
   7  11   9     1118.54     1235.00     64.14 o 
   8  11   9      551.00      530.55     46.67 o 
   9  11   9      426.19      459.26     46.05 o 
  10  11   9      657.64      681.69     81.99 o 
   0  12   9       22.14       17.88     34.24 o 
   1  12   9      338.06      317.15     39.00 o 
   2  12   9     1007.65      954.14     52.25 o 
   3  12   9     1386.03     1456.17     61.38 o 
   4  12   9     1503.77     1475.02     61.36 o 
   5  12   9     1000.67      923.05     63.98 o 
   6  12   9      271.66      295.33     38.12 o 
   7  12   9       50.77        7.87     28.85 o 
   8  12   9      178.22      151.89     36.10 o 
   9  12   9      505.83      515.87     48.01 o 
   2  13   9      138.99      143.47     34.37 o 
   3  13   9      592.47      674.04     51.63 o 
   4  13   9      505.70      587.85     45.98 o 
   5  13   9      935.55      908.67     52.33 o 
   6  13   9     1032.75      950.44     54.96 o 
   7  13   9      822.12      819.19     53.10 o 
  -6 -12  10       73.50       67.88     40.06 o 
  -5 -12  10       25.62       20.68     48.15 o 
  -4 -12  10      245.61      227.71     53.53 o 
  -3 -12  10      641.83      585.77     68.58 o 
  -2 -12  10     1390.66     1348.69     63.41 o 
  -1 -12  10     2246.39     2334.46     84.68 o 
   0 -12  10     1008.22     1073.68     71.45 o 
  -7 -11  10     1676.62     1595.52    109.74 o 
  -6 -11  10      897.23      776.91     67.07 o 
  -5 -11  10      935.54      920.45     57.65 o 
  -4 -11  10      285.05      279.51     39.28 o 
  -3 -11  10        0.84        7.27     28.71 o 
  -2 -11  10      238.21      277.40     33.01 o 
  -1 -11  10     1282.85     1373.23     66.59 o 
   0 -11  10     2154.27     2221.20     83.65 o 
   1 -11  10     2047.24     2032.34    118.56 o 
   2 -11  10      943.37      998.88    326.53 o 
  -8 -10  10      783.32      894.00     48.12 o 
  -7 -10  10     1921.59     2043.63     61.58 o 
  -6 -10  10     2511.92     2452.41     73.91 o 
  -5 -10  10     1747.29     1722.94     65.61 o 
  -4 -10  10     1481.72     1413.26     65.76 o 
  -3 -10  10     1567.77     1568.87     84.50 o 
  -2 -10  10      734.79      782.84     51.85 o 
  -1 -10  10      126.45       69.65     33.92 o 
   0 -10  10      469.35      427.70     45.90 o 
   1 -10  10     2323.52     2226.69     84.70 o 
   2 -10  10     2539.74     2603.70     70.57 o 
   3 -10  10     2019.94     2156.81     68.23 o 
  -9  -9  10      399.38      403.06     41.19 o 
  -8  -9  10      735.42      705.03     44.15 o 
  -7  -9  10       15.97       -0.89     23.03 o 
  -6  -9  10     1053.91     1097.31     45.77 o 
  -5  -9  10     1614.19     1638.17     59.38 o 
  -4  -9  10     2556.56     2552.94     67.14 o 
  -3  -9  10     1781.67     1793.21     49.07 o 
  -2  -9  10      772.38      793.66     35.08 o 
  -1  -9  10     1086.65     1127.96     40.78 o 
   0  -9  10      755.73      732.25     50.31 o 
   1  -9  10       20.02        3.06     21.68 o 
   2  -9  10      634.61      691.66     41.32 o 
   3  -9  10     1559.52     1596.85     66.11 o 
   4  -9  10     3160.87     3339.75     87.97 o 
   5  -9  10     1145.56     1187.73     67.71 o 
  -9  -8  10      106.04       94.80     30.59 o 
  -8  -8  10     1216.04     1236.97     54.35 o 
  -7  -8  10     1371.87     1284.66     51.91 o 
  -6  -8  10       52.19       41.66     32.22 o 
  -5  -8  10      168.80      202.14     35.06 o 
  -4  -8  10     1166.45     1111.52     41.47 o 
  -3  -8  10     2669.09     2686.30     60.71 o 
  -2  -8  10     1777.55     1760.87     49.02 o 
  -1  -8  10      691.03      608.18     34.48 o 
   0  -8  10      870.52      847.23     40.05 o 
   1  -8  10      692.14      631.21     36.93 o 
   2  -8  10       54.01       57.75     24.57 o 
   3  -8  10      226.16      240.11     45.94 o 
   4  -8  10     1631.75     1530.48     69.13 o 
   5  -8  10     3310.56     3383.51    117.33 o 
   6  -8  10     1358.48     1486.07     77.74 o 
 -10  -7  10     1383.01     1442.50     65.61 o 
  -9  -7  10      759.61      677.08     46.80 o 
  -8  -7  10      544.49      575.33     42.04 o 
  -7  -7  10     1507.44     1477.17     55.36 o 
  -6  -7  10     1636.78     1503.41     60.72 o 
  -5  -7  10      419.98      422.41     45.04 o 
  -4  -7  10       57.08       66.72     20.96 o 
  -3  -7  10      559.03      559.21     32.02 o 
  -2  -7  10     3199.78     3082.24     69.35 o 
  -1  -7  10     3762.80     3544.04     75.65 o 
   0  -7  10     1939.44     1918.96     83.11 o 
   1  -7  10      776.40      782.20     46.56 o 
   2  -7  10      487.80      471.78     36.26 o 
   3  -7  10      167.32      198.75     34.37 o 
   4  -7  10       20.72       11.64     29.11 o 
   5  -7  10      815.32      743.55     55.90 o 
   6  -7  10     2647.60     2710.18     98.32 o 
   7  -7  10     2060.62     2106.66     94.08 o 
 -10  -6  10      511.93      549.80     48.08 o 
  -9  -6  10     2154.95     2186.53     72.95 o 
  -8  -6  10     1617.28     1729.39     62.31 o 
  -7  -6  10     1347.26     1390.40     62.49 o 
  -6  -6  10     2901.87     2686.16     78.16 o 
  -5  -6  10     3020.09     2873.74     67.23 o 
  -4  -6  10      703.71      712.72     36.05 o 
  -3  -6  10      240.65      250.26     25.70 o 
  -2  -6  10      438.74      403.55     50.31 o 
  -1  -6  10     4667.98     4778.97     90.86 o 
   0  -6  10     4989.38     4870.77     93.30 o 
   1  -6  10     3974.57     4020.19     84.73 o 
   2  -6  10     3168.42     3235.72     78.08 o 
   3  -6  10     1937.77     1925.17    107.30 o 
   4  -6  10     1459.64     1552.01     81.67 o 
   5  -6  10      514.37      494.55     51.14 o 
   6  -6  10        6.35       -8.88     19.64 o 
   7  -6  10      932.33      864.21     67.24 o 
 -10  -5  10     1003.69     1003.31    201.61 o 
  -9  -5  10       19.86        4.94     27.94 o 
  -8  -5  10      288.83      326.00     36.39 o 
  -7  -5  10      574.01      526.84     44.24 o 
  -6  -5  10     3029.11     3179.84     85.56 o 
  -5  -5  10     2726.18     2634.39     65.05 o 
  -4  -5  10     1737.50     1698.67     51.06 o 
  -3  -5  10     3058.49     3045.49     71.08 o 
  -2  -5  10     4156.34     3986.02     81.64 o 
  -1  -5  10      302.94      325.30     28.90 o 
   0  -5  10     1565.14     1586.79     52.95 o 
   1  -5  10     2810.25     2720.10     68.15 o 
   2  -5  10     5340.30     5271.08     81.57 o 
   3  -5  10     6849.34     6770.31    116.62 o 
   4  -5  10     2546.56     2534.18     69.67 o 
   5  -5  10     2696.39     2760.63     94.15 o 
   6  -5  10     2372.70     2336.79    112.35 o 
   7  -5  10       19.92        1.84     25.18 o 
   8  -5  10      290.35      244.07     35.79 o 
 -10  -4  10     1883.34     1890.36     95.08 o 
  -9  -4  10     1329.38     1227.96     75.48 o 
  -8  -4  10      634.48      639.72     44.77 o 
  -7  -4  10      546.88      508.61     52.42 o 
  -6  -4  10       93.04      152.73     33.08 o 
  -5  -4  10     3089.59     2983.65     69.75 o 
  -4  -4  10     1172.54     1214.46     45.08 o 
  -3  -4  10     1181.34     1156.93     45.56 o 
  -2  -4  10     6592.88     6445.65    252.74 o 
  -1  -4  10     5684.50     5535.81    100.41 o 
   0  -4  10      729.76      708.52     29.46 o 
   1  -4  10        3.31       -6.41     14.69 o 
   2  -4  10      948.82      931.10     34.86 o 
   3  -4  10     3863.88     3890.87     78.01 o 
   4  -4  10     2175.23     2234.93     60.45 o 
   5  -4  10     1875.37     1995.70     91.23 o 
   6  -4  10     4802.52     4695.40    113.60 o 
   7  -4  10     1233.18     1261.18     56.08 o 
   8  -4  10       14.98       21.64     28.50 o 
   9  -4  10        0.35       -8.75     35.94 o 
 -10  -3  10      837.69      695.12     67.67 o 
  -9  -3  10     1316.24     1199.56     81.39 o 
  -8  -3  10     1052.92     1025.30     67.12 o 
  -7  -3  10     1297.73     1261.67     60.67 o 
  -6  -3  10     1304.62     1356.09     68.25 o 
  -5  -3  10        4.99      -13.43     21.25 o 
  -4  -3  10     3558.61     3400.67     72.71 o 
  -3  -3  10     2376.57     2276.58     61.87 o 
  -2  -3  10      863.86      808.96     39.14 o 
  -1  -3  10     2077.24     2100.23     48.25 o 
   0  -3  10     2713.49     2800.30     77.60 o 
   1  -3  10     2320.57     2229.82     68.00 o 
   2  -3  10       15.29       13.43     16.96 o 
   3  -3  10      975.95     1054.35     42.57 o 
   4  -3  10      264.39      305.69     34.10 o 
   5  -3  10     1351.76     1284.40     50.98 o 
   6  -3  10     2436.23     2399.28     87.90 o 
   7  -3  10     2406.17     2441.26     74.77 o 
   8  -3  10      839.65      773.50     58.45 o 
   9  -3  10       45.61      -28.61     47.15 o 
 -10  -2  10      179.80      227.73     50.19 o 
  -9  -2  10     1025.31      918.60     69.67 o 
  -8  -2  10     1861.72     1953.13     89.31 o 
  -7  -2  10      662.50      673.82    128.30 o 
  -6  -2  10      785.33      796.15     61.34 o 
  -5  -2  10     1060.72     1009.54     47.55 o 
  -4  -2  10       47.49       61.66     22.75 o 
  -3  -2  10     3331.86     3152.77     92.24 o 
  -2  -2  10     4750.27     4619.78     77.92 o 
  -1  -2  10      956.00      974.99     35.49 o 
   0  -2  10     7678.71     7886.25    110.10 o 
   1  -2  10    14897.20    14858.70    218.95 o 
   2  -2  10     1933.35     1939.27     49.52 o 
   3  -2  10      571.60      645.56     37.56 o 
   4  -2  10      308.51      276.78     29.49 o 
   5  -2  10       64.69       69.38     24.62 o 
   6  -2  10      779.75      704.43     43.66 o 
   7  -2  10     2356.93     2434.54    100.47 o 
   8  -2  10     3075.58     2884.76    171.60 o 
   9  -2  10     1147.58     1112.05    188.01 o 
  10  -2  10      155.18      144.37     62.50 o 
 -10  -1  10       21.39      -32.89     52.45 o 
  -9  -1  10       61.97       42.26     38.72 o 
  -8  -1  10     1101.25     1015.80     69.53 o 
  -7  -1  10     2062.22     2202.88    187.21 o 
  -6  -1  10      958.24      934.44     74.31 o 
  -5  -1  10     3003.82     3055.27     64.46 o 
  -4  -1  10     5395.47     5303.76    109.90 o 
  -3  -1  10       79.57       62.56     16.03 o 
  -2  -1  10      857.01      847.43     34.09 o 
  -1  -1  10      205.62      199.67     16.65 o 
   0  -1  10     5791.44     5830.84     70.62 o 
   1  -1  10    14939.02    14895.88    165.36 o 
   2  -1  10     9476.00     9382.35    100.34 o 
   3  -1  10     5369.32     5278.40     69.66 o 
   4  -1  10     3239.70     3359.85     81.86 o 
   5  -1  10      945.86      952.74     45.66 o 
   6  -1  10      350.66      272.89     40.30 o 
   7  -1  10       49.35       23.82     43.17 o 
   8  -1  10     1543.86     1323.73     97.75 o 
   9  -1  10     2763.88     2633.99    133.76 o 
  10  -1  10     1324.53     1038.65    100.42 o 
  -9   0  10      561.87      613.41     65.75 o 
  -8   0  10       13.83       28.05     35.01 o 
  -7   0  10      555.50      557.70     62.60 o 
  -6   0  10      497.38      556.25     38.34 o 
  -5   0  10     2656.88     2601.56     59.76 o 
  -4   0  10     9877.70     9623.62    155.01 o 
  -3   0  10     3105.01     3185.33     80.92 o 
  -2   0  10      472.90      456.15     24.18 o 
  -1   0  10     2375.24     2322.34     41.86 o 
   0   0  10     1146.68     1142.43     40.17 o 
   1   0  10      890.24      911.49     37.37 o 
   2   0  10     5357.78     5302.45     68.45 o 
   3   0  10     6916.50     6848.16    105.08 o 
   4   0  10     4451.04     4477.53     83.53 o 
   5   0  10     2281.69     2315.82     56.03 o 
   6   0  10      447.81      424.20     31.28 o 
   7   0  10      780.72      782.54     76.41 o 
   8   0  10      433.20      498.15     71.13 o 
   9   0  10      412.00      427.27    106.24 o 
  10   0  10     1014.77      878.27     92.24 o 
  11   0  10      915.00     1063.58    104.79 o 
  -9   1  10     1168.95     1091.94     80.85 o 
  -8   1  10      662.94      607.60     53.12 o 
  -7   1  10       20.54       42.39     23.92 o 
  -6   1  10        3.87       -0.42     22.51 o 
  -5   1  10      195.41      194.72     25.33 o 
  -4   1  10     2593.83     2661.93     65.17 o 
  -3   1  10     6131.61     5986.42    143.29 o 
  -2   1  10     2909.36     2955.43     53.83 o 
  -1   1  10      557.13      586.22     26.23 o 
   0   1  10     3171.56     3206.57     65.42 o 
   1   1  10     4630.77     4657.79     89.71 o 
   2   1  10      192.78      222.45     20.34 o 
   3   1  10     2503.99     2497.48     49.83 o 
   4   1  10     2337.41     2262.61     49.17 o 
   5   1  10     2910.02     3128.98     65.37 o 
   6   1  10     1750.06     1784.05     64.52 o 
   7   1  10      372.11      395.54     37.04 o 
   8   1  10      217.53      221.51     34.37 o 
   9   1  10       77.13      122.79     54.00 o 
  10   1  10       70.28      104.98     56.58 o 
  11   1  10      411.53      388.73     77.59 o 
  -8   2  10      521.37      495.33     46.04 o 
  -7   2  10      370.01      410.92     35.90 o 
  -6   2  10      273.32      276.62     33.33 o 
  -5   2  10       46.51       41.98     21.54 o 
  -4   2  10       90.98       85.30     23.29 o 
  -3   2  10     4517.46     4867.21     81.25 o 
  -2   2  10    12288.10    12325.49    160.22 o 
  -1   2  10     2742.94     2752.05     56.20 o 
   0   2  10      849.37      907.47     30.95 o 
   1   2  10     3738.66     3787.69    113.20 o 
   2   2  10     3618.04     3507.04     61.50 o 
   3   2  10       62.25       65.83     16.10 o 
   4   2  10      601.31      588.53     31.32 o 
   5   2  10     1306.95     1370.49     45.83 o 
   6   2  10     3314.61     3345.79     78.91 o 
   7   2  10     3424.70     3525.44    108.26 o 
   8   2  10      410.20      409.98     40.37 o 
   9   2  10      181.29      113.15     32.76 o 
  10   2  10      211.02      188.85     42.46 o 
  11   2  10        1.26       42.32     53.36 o 
  -8   3  10      505.49      455.84     57.35 o 
  -7   3  10      618.21      657.75     42.88 o 
  -6   3  10      636.59      631.93     43.36 o 
  -5   3  10      614.89      634.28     40.84 o 
  -4   3  10     1276.18     1276.62     50.30 o 
  -3   3  10        0.70        6.74     17.74 o 
  -2   3  10     2818.83     2781.36     59.17 o 
  -1   3  10     7993.32     8208.92    110.77 o 
   0   3  10     3939.57     4015.78     74.93 o 
   1   3  10     2576.62     2631.36     54.61 o 
   2   3  10     7272.23     7303.74    101.37 o 
   3   3  10     4858.44     4919.31    116.04 o 
   4   3  10      730.59      803.70     35.00 o 
   5   3  10       31.30       63.20     19.69 o 
   6   3  10     1531.68     1527.49     56.11 o 
   7   3  10     3469.96     3681.49     87.56 o 
   8   3  10     3458.68     3461.58     88.01 o 
   9   3  10     2578.02     2612.32     80.49 o 
  10   3  10     1149.14     1045.30     64.83 o 
  11   3  10      455.69      467.55     55.79 o 
  -7   4  10     1361.47     1356.22     67.32 o 
  -6   4  10     1415.34     1514.50     67.56 o 
  -5   4  10     1250.43     1211.08     53.27 o 
  -4   4  10     1319.47     1331.29     47.80 o 
  -3   4  10     5041.47     5034.55     86.24 o 
  -2   4  10     2829.67     2790.18     71.99 o 
  -1   4  10      488.51      533.37     30.28 o 
   0   4  10     3115.80     3058.94     55.84 o 
   1   4  10     2549.40     2599.25     57.96 o 
   2   4  10     2987.86     3030.30     55.05 o 
   3   4  10     3229.12     3174.44     57.12 o 
   4   4  10     2344.16     2351.49     62.41 o 
   5   4  10     1424.49     1445.34     45.23 o 
   6   4  10     1068.80     1035.31     41.65 o 
   7   4  10       55.69       33.05     25.10 o 
   8   4  10     1275.95     1350.47     59.18 o 
   9   4  10     1918.12     1947.21     72.38 o 
  10   4  10     1654.32     1725.38     71.97 o 
  11   4  10      676.11      781.93    106.70 o 
  -7   5  10      227.74      217.46     41.61 o 
  -6   5  10     1502.15     1477.38     68.21 o 
  -5   5  10     1878.05     1842.83     75.24 o 
  -4   5  10     1142.47     1200.93     81.84 o 
  -3   5  10     1701.64     1660.44     61.30 o 
  -2   5  10     5390.04     5494.91     91.09 o 
  -1   5  10     2448.98     2335.22     50.84 o 
   0   5  10        4.27        9.89     15.63 o 
   1   5  10      195.86      206.48     20.55 o 
   2   5  10      743.96      795.88     39.95 o 
   3   5  10     2433.73     2548.99     57.79 o 
   4   5  10     1695.12     1668.43     75.90 o 
   5   5  10      701.19      607.24     38.17 o 
   6   5  10      772.49      791.80     43.51 o 
   7   5  10     1775.34     1740.24     85.85 o 
   8   5  10       66.93       90.95     28.67 o 
   9   5  10      302.47      423.95     70.51 o 
  10   5  10      216.24      167.68     49.02 o 
  11   5  10      567.96      608.44     68.72 o 
  -6   6  10        8.70       14.55     32.10 o 
  -5   6  10      783.28      775.01     46.86 o 
  -4   6  10     1129.54     1108.92     57.04 o 
  -3   6  10     1008.79     1065.04     60.14 o 
  -2   6  10     1152.88     1163.92     52.35 o 
  -1   6  10     3094.49     3112.23     69.92 o 
   0   6  10     3419.96     3404.92    101.40 o 
   1   6  10      788.45      686.17     43.09 o 
   2   6  10      393.24      411.02     50.47 o 
   3   6  10      139.49      162.40     28.19 o 
   4   6  10     4049.63     4119.04    154.13 o 
   5   6  10     1965.34     2074.14     68.91 o 
   6   6  10      688.59      669.43     68.14 o 
   7   6  10     1099.48     1127.68     68.65 o 
   8   6  10     1375.26     1465.70     79.60 o 
   9   6  10      179.13      154.14     44.62 o 
  10   6  10      103.50       13.08     40.05 o 
  11   6  10      278.81      286.46     57.36 o 
  -5   7  10      191.59      169.48     33.70 o 
  -4   7  10       64.20        2.19     25.76 o 
  -3   7  10      568.02      576.58     86.34 o 
  -2   7  10      710.50      693.18     46.01 o 
  -1   7  10     2354.27     2308.07     75.08 o 
   0   7  10     3556.92     3550.76    124.95 o 
   1   7  10     1357.32     1443.88     57.64 o 
   2   7  10      557.61      617.21     41.81 o 
   3   7  10      511.81      538.17     40.06 o 
   4   7  10       60.52       70.26     32.53 o 
   5   7  10     3673.06     3734.46    138.61 o 
   6   7  10     2597.40     2794.09     95.35 o 
   7   7  10     1558.56     1460.21     76.31 o 
   8   7  10     2108.30     1998.73     89.53 o 
   9   7  10     1744.26     1815.33    148.91 o 
  10   7  10      500.02      553.62     62.42 o 
  11   7  10       10.04       19.92     77.09 o 
  -5   8  10     1335.45     1265.84     67.54 o 
  -4   8  10      468.68      478.23     47.58 o 
  -3   8  10       17.96       12.48     32.74 o 
  -2   8  10        7.71       22.95     26.88 o 
  -1   8  10      532.20      514.57     41.92 o 
   0   8  10     2337.80     2350.35    104.51 o 
   1   8  10     1611.09     1760.61     63.23 o 
   2   8  10      613.35      606.22     42.41 o 
   3   8  10     1689.14     1628.76    103.35 o 
   4   8  10     1370.70     1244.87     56.23 o 
   5   8  10       16.08       14.60     26.05 o 
   6   8  10     1002.51     1002.95     54.52 o 
   7   8  10      687.19      740.39     79.17 o 
   8   8  10      842.68      919.71     66.97 o 
   9   8  10     2201.90     2187.93    166.00 o 
  10   8  10     1350.71     1439.71     85.33 o 
  11   8  10      588.27      578.36     65.83 o 
  -4   9  10     1081.75      895.14    124.27 o 
  -3   9  10      616.39      634.09     58.93 o 
  -2   9  10      471.03      494.79     55.51 o 
  -1   9  10      281.67      243.12     36.47 o 
   0   9  10       77.59       70.58     28.23 o 
   1   9  10     1132.34     1189.64     92.31 o 
   2   9  10     1328.44     1240.37     58.93 o 
   3   9  10      956.37      971.48     55.05 o 
   4   9  10     2645.07     2551.71     77.37 o 
   5   9  10     2034.75     2158.48     73.53 o 
   6   9  10      261.80      256.85     38.29 o 
   7   9  10       89.00      108.42     32.76 o 
   8   9  10       47.24       54.27     39.07 o 
   9   9  10      294.70      228.38     48.12 o 
  10   9  10      852.21      857.02     75.08 o 
  -2  10  10     1054.75     1186.99     70.70 o 
  -1  10  10      670.32      600.24     47.08 o 
   0  10  10      627.61      630.15     47.18 o 
   1  10  10        1.34       13.98     26.74 o 
   2  10  10      578.25      544.22     44.07 o 
   3  10  10      431.08      432.66     46.20 o 
   4  10  10      656.82      584.47     44.72 o 
   5  10  10     1732.26     1705.65     83.00 o 
   6  10  10     1071.13     1066.29     57.17 o 
   7  10  10      204.93      214.73     37.33 o 
   8  10  10       53.52        8.93     29.47 o 
   9  10  10      194.37      245.70     46.98 o 
  10  10  10        7.38       20.16     39.26 o 
  -1  11  10      546.10      522.66     44.26 o 
   0  11  10      414.84      338.75     31.88 o 
   1  11  10      267.89      268.63     35.36 o 
   2  11  10       34.42       25.34     22.13 o 
   3  11  10      116.97      137.55     25.50 o 
   4  11  10      407.44      374.20     40.23 o 
   5  11  10      996.90     1030.33     57.97 o 
   6  11  10     2129.16     2202.28     76.77 o 
   7  11  10      734.28      799.80     66.08 o 
   8  11  10       53.72       40.20     32.24 o 
   9  11  10      137.01      175.34     38.27 o 
   1  12  10      549.88      570.69     48.12 o 
   2  12  10      292.06      265.88     38.48 o 
   3  12  10       80.85       92.39     32.43 o 
   4  12  10        3.47       17.13     28.33 o 
   5  12  10       61.09       89.62     32.25 o 
   6  12  10     1073.63     1059.47     65.15 o 
   7  12  10     1989.67     2133.38     78.44 o 
   8  12  10      495.06      555.20     63.76 o 
  -6 -11  11       26.97       20.11     40.60 o 
  -5 -11  11        8.48       23.25     33.26 o 
  -4 -11  11     1336.92     1465.54     71.64 o 
  -3 -11  11     2607.48     2553.01     89.74 o 
  -2 -11  11      818.15      715.99     87.75 o 
  -1 -11  11      274.89      157.77     39.64 o 
   0 -11  11      504.26      564.33     52.95 o 
   1 -11  11      225.83      268.63     45.90 o 
  -7 -10  11     1054.09     1018.24     48.85 o 
  -6 -10  11      346.49      363.10     34.05 o 
  -5 -10  11      674.86      659.70     44.81 o 
  -4 -10  11      371.44      365.71     36.63 o 
  -3 -10  11      768.87      737.88     57.14 o 
  -2 -10  11     1898.06     1928.73     78.71 o 
  -1 -10  11     1382.24     1326.68     83.28 o 
   0 -10  11     1906.08     1997.00     83.27 o 
   1 -10  11     1711.52     1854.95     82.91 o 
   2 -10  11      767.03      844.86     46.50 o 
  -8  -9  11     1059.76     1135.23     54.52 o 
  -7  -9  11     1906.85     1945.78     64.13 o 
  -6  -9  11     1563.38     1592.16     64.33 o 
  -5  -9  11     1935.92     1930.42     67.05 o 
  -4  -9  11     2048.20     2105.25     57.40 o 
  -3  -9  11      713.45      768.56     37.33 o 
  -2  -9  11      121.25      118.56     24.17 o 
  -1  -9  11      642.51      689.19     36.34 o 
   0  -9  11      673.30      761.81     77.96 o 
   1  -9  11     1921.66     1930.79     91.08 o 
   2  -9  11     2566.46     2667.46     98.77 o 
   3  -9  11     1899.75     1956.73     67.76 o 
   4  -9  11      599.81      646.87     53.50 o 
  -9  -8  11      177.71      141.96     33.77 o 
  -8  -8  11        4.00       32.24     28.06 o 
  -7  -8  11      512.69      539.06     40.12 o 
  -6  -8  11      917.77      970.68     52.97 o 
  -5  -8  11      556.90      567.61     36.18 o 
  -4  -8  11     1249.34     1176.66     45.47 o 
  -3  -8  11     1716.33     1669.12     50.92 o 
  -2  -8  11      244.91      240.86     26.96 o 
  -1  -8  11      141.46      178.97     27.02 o 
   0  -8  11      174.14      154.66     26.54 o 
   1  -8  11      481.14      524.43     37.26 o 
   2  -8  11     2813.43     2841.20    114.62 o 
   3  -8  11     3368.15     3301.51    119.77 o 
   4  -8  11     2092.83     2109.03     81.49 o 
   5  -8  11     1164.96     1209.90     69.08 o 
  -9  -7  11      667.45      659.82     48.94 o 
  -8  -7  11      520.04      532.43     42.93 o 
  -7  -7  11       48.74       66.39     31.32 o 
  -6  -7  11      430.24      431.19     41.77 o 
  -5  -7  11      459.31      499.49     35.05 o 
  -4  -7  11      482.11      463.15     38.35 o 
  -3  -7  11     3347.22     3376.02     72.44 o 
  -2  -7  11     3160.24     3067.25     73.08 o 
  -1  -7  11       74.46       54.89     23.13 o 
   0  -7  11      212.49      293.20     45.97 o 
   1  -7  11        2.74       12.20     22.02 o 
   2  -7  11      426.04      469.26     47.08 o 
   3  -7  11     2200.30     2068.69     69.58 o 
   4  -7  11     1961.09     1938.66     77.51 o 
   5  -7  11     2626.77     2536.66    113.79 o 
   6  -7  11     1750.89     1709.70     83.75 o 
  -9  -6  11     1122.19     1163.16     68.09 o 
  -8  -6  11      801.24      823.98     56.83 o 
  -7  -6  11      640.63      669.90     49.84 o 
  -6  -6  11      136.65      141.58     33.05 o 
  -5  -6  11      198.09      215.78     28.94 o 
  -4  -6  11      255.05      264.04     29.08 o 
  -3  -6  11     1011.44      927.33     84.87 o 
  -2  -6  11     7754.63     7568.73    137.59 o 
  -1  -6  11     5982.81     6023.88    110.24 o 
   0  -6  11      875.01      872.75     44.11 o 
   1  -6  11      379.62      429.73     35.12 o 
   2  -6  11      572.14      580.86     55.44 o 
   3  -6  11       97.78      102.42     28.83 o 
   4  -6  11      764.63      748.21     54.67 o 
   5  -6  11     1624.80     1475.68     73.90 o 
   6  -6  11     2100.44     2084.25     89.26 o 
   7  -6  11     1696.44     1688.64     71.36 o 
  -9  -5  11     1041.10      957.73     70.62 o 
  -8  -5  11     1663.09     1608.06     64.03 o 
  -7  -5  11     2234.16     2178.52    119.14 o 
  -6  -5  11     1144.44     1125.67     57.59 o 
  -5  -5  11      106.61      107.93     24.98 o 
  -4  -5  11       35.69       11.95     20.92 o 
  -3  -5  11       60.16       53.39     22.66 o 
  -2  -5  11      232.59      256.25     29.31 o 
  -1  -5  11     7641.22     7705.06    130.09 o 
   0  -5  11    12319.31    11999.39    179.42 o 
   1  -5  11     3573.02     3425.98     81.73 o 
   2  -5  11     2002.99     2045.40     70.62 o 
   3  -5  11     2309.71     2392.56     56.07 o 
   4  -5  11      723.47      749.25     37.81 o 
   5  -5  11       65.39       42.93     23.41 o 
   6  -5  11      150.70      151.47     33.62 o 
   7  -5  11      509.78      570.00     41.65 o 
   8  -5  11     1734.35     1866.78     84.40 o 
  -9  -4  11       34.93      -11.46     35.43 o 
  -8  -4  11      464.10      442.89     47.85 o 
  -7  -4  11     1598.74     1702.81     94.88 o 
  -6  -4  11     2767.35     2907.07     85.54 o 
  -5  -4  11     2288.00     2193.13     67.57 o 
  -4  -4  11      166.42      154.04     25.91 o 
  -3  -4  11      115.53      133.94     25.85 o 
  -2  -4  11      495.58      481.35     35.41 o 
  -1  -4  11      278.20      267.05     29.56 o 
   0  -4  11     6791.49     6821.34    100.82 o 
   1  -4  11     6714.05     6566.52     99.00 o 
   2  -4  11     3249.90     3239.46     66.74 o 
   3  -4  11     4593.74     4594.61     82.87 o 
   4  -4  11     1622.52     1752.60     56.85 o 
   5  -4  11       99.56      111.26     26.96 o 
   6  -4  11      150.57      142.60     30.81 o 
   7  -4  11      173.95      155.44     32.36 o 
   8  -4  11      298.76      255.41     43.89 o 
  -9  -3  11      578.37      564.55     61.78 o 
  -8  -3  11      149.11      186.55     43.47 o 
  -7  -3  11       43.31       36.95     53.68 o 
  -6  -3  11      870.58      909.01     53.58 o 
  -5  -3  11     4046.25     3719.20     86.92 o 
  -4  -3  11     3240.48     3164.07     79.69 o 
  -3  -3  11      185.68      178.56     27.74 o 
  -2  -3  11     1011.74      982.15     49.69 o 
  -1  -3  11     1792.21     1822.88     48.40 o 
   0  -3  11        5.50       -6.65     16.47 o 
   1  -3  11      460.41      441.69     28.63 o 
   2  -3  11      783.40      745.75     38.75 o 
   3  -3  11     4257.64     4201.80     79.64 o 
   4  -3  11     7213.66     7350.23    126.22 o 
   5  -3  11      381.37      412.10     36.38 o 
   6  -3  11       65.28      130.54     29.68 o 
   7  -3  11      255.40      212.97     35.17 o 
   8  -3  11        0.86      -31.31     32.87 o 
   9  -3  11      377.01      271.27    144.98 o 
  -9  -2  11      426.49      523.23     61.44 o 
  -8  -2  11      334.23      261.63     67.12 o 
  -7  -2  11      145.23      101.30     46.34 o 
  -6  -2  11        4.36       12.35     32.12 o 
  -5  -2  11     1719.02     1872.94     59.47 o 
  -4  -2  11     4409.95     4362.57     96.33 o 
  -3  -2  11     4051.15     3852.23     87.44 o 
  -2  -2  11     2485.63     2609.30     59.46 o 
  -1  -2  11     4883.30     5036.85    120.56 o 
   0  -2  11     2712.25     2568.26     73.71 o 
   1  -2  11       53.94       47.54     19.23 o 
   2  -2  11      239.32      269.81     27.68 o 
   3  -2  11      219.51      234.16     31.68 o 
   4  -2  11     4170.32     4125.97     97.13 o 
   5  -2  11     6052.87     6158.70    116.94 o 
   6  -2  11     1453.08     1571.84     61.14 o 
   7  -2  11      181.39      153.52     41.64 o 
   8  -2  11      285.09      238.85     62.15 o 
   9  -2  11       17.11      -25.34     48.46 o 
  -9  -1  11      284.95      260.88     53.27 o 
  -8  -1  11      291.27      239.21     47.85 o 
  -7  -1  11      885.06      780.92    130.99 o 
  -6  -1  11      544.71      422.89     60.39 o 
  -5  -1  11       44.71       74.42     28.88 o 
  -4  -1  11     1003.89      903.66     64.14 o 
  -3  -1  11     4034.83     4041.07     90.55 o 
  -2  -1  11     8307.58     8268.92    108.07 o 
  -1  -1  11     8498.73     8285.44     99.64 o 
   0  -1  11     4898.36     5049.38     95.74 o 
   1  -1  11     2756.58     2628.31     55.65 o 
   2  -1  11      734.45      715.26     35.36 o 
   3  -1  11      609.84      637.01     60.31 o 
   4  -1  11       64.59       83.98     22.65 o 
   5  -1  11     2084.40     1938.16     79.52 o 
   6  -1  11     5182.30     5044.94    131.71 o 
   7  -1  11     1784.66     1718.53    106.03 o 
   8  -1  11      654.84      678.43     80.30 o 
   9  -1  11      890.96      796.66    112.97 o 
  10  -1  11      443.20      465.99    195.54 o 
  -9   0  11      687.75      849.66     94.01 o 
  -8   0  11      522.13      511.90     60.09 o 
  -7   0  11     1152.36     1043.13    106.24 o 
  -6   0  11     1696.42     1593.32     96.99 o 
  -5   0  11      742.19      634.54     39.34 o 
  -4   0  11      870.46      967.04     43.52 o 
  -3   0  11      150.49      209.62     22.30 o 
  -2   0  11     1694.06     1579.31     45.25 o 
  -1   0  11     4023.36     3957.13     94.71 o 
   0   0  11     4121.16     4148.23     74.93 o 
   1   0  11     6762.75     6614.71     88.35 o 
   2   0  11     4459.36     4462.12     82.68 o 
   3   0  11     1312.41     1329.80     42.45 o 
   4   0  11     2284.45     2240.79     52.85 o 
   5   0  11      437.37      445.21     38.19 o 
   6   0  11      888.26     1044.28    168.38 o 
   7   0  11     2338.38     2485.18    159.50 o 
   8   0  11     1101.44     1250.78     97.95 o 
   9   0  11     1377.57     1175.59    101.94 o 
  10   0  11     1809.50     1835.46    212.49 o 
  -8   1  11      267.46      314.69     98.39 o 
  -7   1  11     1892.02     1950.22    115.98 o 
  -6   1  11     2047.24     2100.07     66.61 o 
  -5   1  11      854.06      897.50     41.86 o 
  -4   1  11     2399.56     2397.47     90.31 o 
  -3   1  11     4856.78     4668.61     81.08 o 
  -2   1  11      986.77     1040.27     38.99 o 
  -1   1  11       80.99      108.36     22.17 o 
   0   1  11       67.31       68.30     16.93 o 
   1   1  11     2516.82     2571.28     67.56 o 
   2   1  11     3951.44     3984.32     65.61 o 
   3   1  11      802.18      782.25     32.36 o 
   4   1  11      297.87      258.88     26.08 o 
   5   1  11     2401.07     2411.75     60.30 o 
   6   1  11      175.36      157.63     29.87 o 
   7   1  11      910.25      819.44     48.35 o 
   8   1  11      575.78      530.19     72.46 o 
   9   1  11      692.23      737.21     85.14 o 
  10   1  11     1542.94     1666.44    119.44 o 
  -8   2  11       43.75       45.05     32.48 o 
  -7   2  11      319.73      335.52     36.06 o 
  -6   2  11     1874.31     2031.73     74.43 o 
  -5   2  11     1571.08     1701.62     54.62 o 
  -4   2  11     1971.96     1957.86     60.00 o 
  -3   2  11     4439.54     4668.04     82.40 o 
  -2   2  11     3414.47     3334.62     66.60 o 
  -1   2  11      595.25      532.75     30.69 o 
   0   2  11      684.53      654.39     32.23 o 
   1   2  11       60.07       63.73     18.93 o 
   2   2  11     2230.28     2280.02     53.57 o 
   3   2  11     2108.87     2232.55     54.21 o 
   4   2  11     1088.92     1042.33     41.15 o 
   5   2  11     1959.51     1813.30     59.66 o 
   6   2  11     1896.74     1859.52     62.99 o 
   7   2  11       27.07       49.94     26.91 o 
   8   2  11      267.67      228.48     35.59 o 
   9   2  11      108.79      129.84     39.05 o 
  10   2  11      238.95      219.45     65.03 o 
  11   2  11      791.87      782.06     94.60 o 
  -7   3  11      258.73      269.60     39.16 o 
  -6   3  11        9.07       -9.46     25.55 o 
  -5   3  11      819.11      845.14     46.89 o 
  -4   3  11     1905.53     1937.34     69.32 o 
  -3   3  11     2366.40     2470.01     59.81 o 
  -2   3  11     3157.33     3204.01     89.94 o 
  -1   3  11     3860.72     3889.54     94.07 o 
   0   3  11     1459.66     1394.59     43.89 o 
   1   3  11      513.93      546.24     30.76 o 
   2   3  11        0.31      -15.75     15.75 o 
   3   3  11     1656.34     1717.61     47.97 o 
   4   3  11     3196.36     3317.35     67.89 o 
   5   3  11     4251.70     4181.83     79.30 o 
   6   3  11     4557.77     4633.63     95.29 o 
   7   3  11     4863.60     4815.40    145.12 o 
   8   3  11      628.41      694.65     48.52 o 
   9   3  11       11.21       14.24     38.92 o 
  10   3  11       67.82       62.65     33.65 o 
  11   3  11       90.69       54.02     46.81 o 
  -7   4  11      909.41     1009.61     62.57 o 
  -6   4  11     1006.31     1003.50     59.72 o 
  -5   4  11      469.91      461.98     44.14 o 
  -4   4  11       22.80       27.65     24.82 o 
  -3   4  11      374.74      380.02     39.33 o 
  -2   4  11     1585.72     1638.78     66.96 o 
  -1   4  11     4103.82     4155.26     82.88 o 
   0   4  11     6446.85     6293.96     96.36 o 
   1   4  11     2253.39     2290.99     54.33 o 
   2   4  11      844.55      908.51     37.29 o 
   3   4  11      281.91      287.74     26.23 o 
   4   4  11      678.20      687.16     45.08 o 
   5   4  11      148.66      150.87     23.90 o 
   6   4  11     1080.56     1059.52     50.56 o 
   7   4  11     6188.76     6178.86    118.78 o 
   8   4  11     4948.82     5036.46    109.58 o 
   9   4  11     1327.47     1407.40    103.60 o 
  10   4  11      454.64      476.09     48.46 o 
  11   4  11      342.81      419.54     64.47 o 
  -6   5  11     1136.82     1103.08     63.40 o 
  -5   5  11     1615.49     1749.48     72.97 o 
  -4   5  11     1254.42     1282.05     60.81 o 
  -3   5  11      380.84      403.47     39.44 o 
  -2   5  11      342.99      368.26     33.37 o 
  -1   5  11      281.00      323.70     28.49 o 
   0   5  11      754.47      756.71     35.90 o 
   1   5  11     1177.06     1217.74     42.33 o 
   2   5  11     4206.73     4220.33    113.52 o 
   3   5  11     1856.01     1960.25     59.81 o 
   4   5  11      178.40      181.97     28.85 o 
   5   5  11       59.93       63.31     28.66 o 
   6   5  11      434.35      428.51     37.65 o 
   7   5  11       74.81       71.01     28.52 o 
   8   5  11     2067.75     2114.63     72.52 o 
   9   5  11     2411.38     2516.70    157.27 o 
  10   5  11      985.12      830.33     74.94 o 
  11   5  11      481.64      507.99     67.11 o 
  -6   6  11      933.35      788.22     85.53 o 
  -5   6  11     1427.48     1440.80     82.23 o 
  -4   6  11      905.00      840.19     53.53 o 
  -3   6  11      972.45     1044.32     62.94 o 
  -2   6  11      569.74      582.11     43.03 o 
  -1   6  11      358.96      312.01     42.41 o 
   0   6  11       14.05       35.34     28.98 o 
   1   6  11      450.34      447.90     52.57 o 
   2   6  11     1777.37     1813.63     74.64 o 
   3   6  11     4238.71     4388.34    117.08 o 
   4   6  11     1955.23     1850.85     79.10 o 
   5   6  11      166.39      151.92     38.82 o 
   6   6  11       21.51       -3.90     31.89 o 
   7   6  11      670.28      621.87     89.26 o 
   8   6  11       95.81       68.48     44.85 o 
   9   6  11      649.89      633.69     81.28 o 
  10   6  11      689.81      868.33     74.70 o 
  11   6  11      364.89      451.49     64.92 o 
  -5   7  11      489.79      407.51     55.78 o 
  -4   7  11     1494.26     1363.04     77.82 o 
  -3   7  11     1226.20     1209.34     86.52 o 
  -2   7  11      537.16      504.65     50.85 o 
  -1   7  11      214.63      225.81     53.92 o 
   0   7  11      113.85      109.64     34.18 o 
   1   7  11      316.30      326.70     37.22 o 
   2   7  11     1398.72     1411.71     81.61 o 
   3   7  11     1726.90     1899.48     70.74 o 
   4   7  11     5896.35     5980.57    148.60 o 
   5   7  11     3412.57     3553.61    110.17 o 
   6   7  11      266.07      300.82     66.85 o 
   7   7  11      133.95       94.09     38.05 o 
   8   7  11      522.54      503.86     57.36 o 
   9   7  11       19.02       -5.00     46.47 o 
  10   7  11      298.54      318.03     56.83 o 
  -4   8  11      195.52      199.53     41.23 o 
  -3   8  11     1726.88     1709.66     96.76 o 
  -2   8  11     1407.48     1307.64     73.23 o 
  -1   8  11      689.42      606.81     54.02 o 
   0   8  11      459.05      419.78     41.02 o 
   1   8  11      291.02      243.86     36.18 o 
   2   8  11      406.05      424.13     40.73 o 
   3   8  11        9.39       10.42     25.69 o 
   4   8  11     1022.09      994.34     68.02 o 
   5   8  11     4405.86     4487.48    107.91 o 
   6   8  11     3085.12     3032.06    104.72 o 
   7   8  11     1087.43     1246.14    124.07 o 
   8   8  11     1072.57      993.81     70.75 o 
   9   8  11      941.27      843.47     70.02 o 
  10   8  11       31.66       58.75     43.13 o 
  -3   9  11       30.85        6.67     36.54 o 
  -2   9  11      585.83      606.56     70.32 o 
  -1   9  11     1749.20     1662.20     80.77 o 
   0   9  11     1217.12     1283.46     60.97 o 
   1   9  11      861.06      778.93     50.22 o 
   2   9  11     1156.86     1166.89     58.11 o 
   3   9  11     1310.09     1281.59     67.40 o 
   4   9  11      530.94      515.94     44.90 o 
   5   9  11       25.95       24.88     28.34 o 
   6   9  11      951.96     1010.56     58.41 o 
   7   9  11      783.82      767.77     63.61 o 
   8   9  11     1141.76     1207.13     77.85 o 
   9   9  11     1228.96     1068.47     75.05 o 
  10   9  11      382.77      352.66     55.69 o 
  -1  10  11      311.77      328.91     52.95 o 
   0  10  11     1065.49     1176.24     63.13 o 
   1  10  11     1462.04     1424.73     65.11 o 
   2  10  11      819.92      819.56     52.23 o 
   3  10  11      635.77      676.19     49.10 o 
   4  10  11     1343.17     1405.16     64.81 o 
   5  10  11      842.90      865.38     54.68 o 
   6  10  11      142.99      190.53     37.36 o 
   7  10  11       19.13      -13.01     30.05 o 
   8  10  11       45.82       43.75     37.21 o 
   9  10  11      305.46      221.08     48.33 o 
   0  11  11       51.40       28.72     31.48 o 
   1  11  11      436.93      428.99     44.87 o 
   2  11  11      834.74      771.02     53.20 o 
   3  11  11      763.88      784.16     53.40 o 
   4  11  11      660.89      595.96     48.19 o 
   5  11  11      854.60      855.68     55.50 o 
   6  11  11      254.33      241.46     45.58 o 
   7  11  11       63.10       99.47     34.90 o 
   8  11  11        5.01      -10.49     34.76 o 
   3  12  11      364.94      349.20     31.48 o 
   4  12  11      809.91      790.88     54.24 o 
   5  12  11      409.82      435.20     45.67 o 
   6  12  11      519.90      558.41     54.51 o 
  -4 -11  12     1668.52     1557.08     77.41 o 
  -3 -11  12      359.73      390.27     48.88 o 
  -2 -11  12       16.87        6.88     51.83 o 
  -6 -10  12       15.28       31.52     25.98 o 
  -5 -10  12      102.73       72.79     30.66 o 
  -4 -10  12     1543.40     1516.65     52.72 o 
  -3 -10  12     3425.12     3583.53    110.44 o 
  -2 -10  12     1379.12     1304.58     70.75 o 
  -1 -10  12      223.47      205.46     42.78 o 
   0 -10  12       96.77      107.58     39.38 o 
   1 -10  12       57.20       18.25     39.97 o 
  -7  -9  12      222.94      197.24     33.54 o 
  -6  -9  12       27.29        0.45     29.29 o 
  -5  -9  12        2.59      -18.64     26.57 o 
  -4  -9  12       19.22       43.48     23.82 o 
  -3  -9  12     1721.60     1784.44     55.59 o 
  -2  -9  12     4594.87     4582.42     88.94 o 
  -1  -9  12     2679.86     2695.38     67.56 o 
   0  -9  12     1793.33     1811.77     60.71 o 
   1  -9  12     1151.79     1166.93     53.03 o 
   2  -9  12      139.14      144.23     31.25 o 
   3  -9  12        6.71      -21.87     26.60 o 
  -8  -8  12     1402.27     1527.82     75.04 o 
  -7  -8  12     1536.19     1662.22     62.64 o 
  -6  -8  12      228.15      219.91     37.27 o 
  -5  -8  12       43.97       42.25     25.11 o 
  -4  -8  12      151.56      167.12     27.60 o 
  -3  -8  12       77.57       90.57     24.72 o 
  -2  -8  12      391.21      418.28     33.20 o 
  -1  -8  12     2031.07     2067.18     63.19 o 
   0  -8  12     2462.68     2440.54     69.95 o 
   1  -8  12     2868.76     2873.07     77.33 o 
   2  -8  12     1879.98     1824.34     65.22 o 
   3  -8  12      158.28      196.46     34.39 o 
   4  -8  12        2.24       12.50     29.22 o 
  -8  -7  12      345.61      430.85     42.30 o 
  -7  -7  12     1441.24     1497.70    114.76 o 
  -6  -7  12     1531.27     1520.17     92.71 o 
  -5  -7  12      565.04      620.00     42.69 o 
  -4  -7  12      261.54      212.27     29.61 o 
  -3  -7  12      262.16      265.61     30.10 o 
  -2  -7  12        8.39      -17.54     21.56 o 
  -1  -7  12      581.39      552.77     38.42 o 
   0  -7  12      767.98      785.71     44.28 o 
   1  -7  12     1541.25     1497.43     57.83 o 
   2  -7  12     3807.54     3738.22     91.27 o 
   3  -7  12     1563.89     1535.39     80.98 o 
   4  -7  12      161.94      217.54     36.19 o 
   5  -7  12      104.53       51.52     38.52 o 
  -8  -6  12       21.81      -16.36     27.43 o 
  -7  -6  12       77.65       86.26     34.78 o 
  -6  -6  12     1367.17     1270.57     63.21 o 
  -5  -6  12     3425.48     3255.91     78.51 o 
  -4  -6  12     1471.57     1516.94     79.03 o 
  -3  -6  12     1432.04     1438.90     55.46 o 
  -2  -6  12     1097.34     1111.83     53.00 o 
  -1  -6  12       94.82      138.63     27.34 o 
   0  -6  12       66.48       92.56     26.19 o 
   1  -6  12      307.39      333.97     35.30 o 
   2  -6  12     1423.49     1450.05     88.90 o 
   3  -6  12     4745.99     4532.55    104.88 o 
   4  -6  12     2857.02     2763.92     84.47 o 
   5  -6  12      761.89      687.84     58.78 o 
   6  -6  12      687.67      714.67     62.40 o 
  -8  -5  12      346.30      294.63     38.40 o 
  -7  -5  12      242.69      241.76     40.16 o 
  -6  -5  12       26.57       10.14     28.55 o 
  -5  -5  12     1310.00     1219.90     51.81 o 
  -4  -5  12     4525.86     4414.17    102.23 o 
  -3  -5  12     3579.26     3504.39     84.51 o 
  -2  -5  12     4762.71     4718.94    110.65 o 
  -1  -5  12     5862.15     5839.27    126.65 o 
   0  -5  12     1732.48     1719.57     60.94 o 
   1  -5  12      338.85      351.00     37.27 o 
   2  -5  12       37.09        9.90     17.72 o 
   3  -5  12      527.01      535.32     37.64 o 
   4  -5  12     2373.22     2413.56     59.74 o 
   5  -5  12     1421.48     1384.81     68.56 o 
   6  -5  12     1041.09     1090.07     59.09 o 
   7  -5  12     1998.53     2066.92    101.75 o 
  -9  -4  12      569.33      501.44     61.10 o 
  -8  -4  12      932.81      947.59     79.44 o 
  -7  -4  12      487.22      522.28     49.35 o 
  -6  -4  12      436.01      397.26     38.35 o 
  -5  -4  12      152.37      163.72     29.73 o 
  -4  -4  12       72.63       46.32     27.39 o 
  -3  -4  12     1887.00     1848.93     62.24 o 
  -2  -4  12     2734.76     2686.44     76.56 o 
  -1  -4  12     3769.22     3726.82    102.16 o 
   0  -4  12     4000.46     4036.58     75.52 o 
   1  -4  12     1644.54     1640.30     48.59 o 
   2  -4  12     1585.56     1597.68     48.32 o 
   3  -4  12      462.35      490.07     32.81 o 
   4  -4  12      177.86      170.07     26.65 o 
   5  -4  12      423.13      467.26     38.79 o 
   6  -4  12      490.79      470.56     45.19 o 
   7  -4  12      936.21      957.23     80.44 o 
   8  -4  12     1582.15     1520.97     75.21 o 
  -8  -3  12      747.03      857.03     68.59 o 
  -7  -3  12     1720.61     1703.21    104.79 o 
  -6  -3  12      804.55      763.78     68.31 o 
  -5  -3  12      852.48      841.57     46.19 o 
  -4  -3  12      335.97      277.67     34.64 o 
  -3  -3  12       40.98       20.42     22.87 o 
  -2  -3  12      123.58      173.35     32.19 o 
  -1  -3  12      696.08      627.44     45.80 o 
   0  -3  12     1453.17     1432.48     46.09 o 
   1  -3  12     2785.47     2725.01     62.66 o 
   2  -3  12     2114.39     2134.36     65.12 o 
   3  -3  12     1376.21     1399.56     48.38 o 
   4  -3  12      467.52      449.93     34.12 o 
   5  -3  12      285.03      305.65     36.26 o 
   6  -3  12      920.27      907.31     58.00 o 
   7  -3  12      246.48      201.79     40.46 o 
   8  -3  12      600.32      613.76     56.46 o 
  -8  -2  12      160.83      111.39     43.12 o 
  -7  -2  12      876.25      768.78    117.54 o 
  -6  -2  12     2344.39     2385.87     96.47 o 
  -5  -2  12     2596.06     2682.56     73.54 o 
  -4  -2  12     2623.82     2517.62    117.87 o 
  -3  -2  12      650.66      570.27     41.55 o 
  -2  -2  12       69.21       68.55     24.91 o 
  -1  -2  12       20.91       -8.61     18.09 o 
   0  -2  12      826.49      875.98     53.08 o 
   1  -2  12     4446.37     4394.90    105.64 o 
   2  -2  12     3014.76     2830.87     66.19 o 
   3  -2  12     1308.40     1306.96     48.13 o 
   4  -2  12     3304.00     3298.55     75.28 o 
   5  -2  12      715.00      752.09     50.33 o 
   6  -2  12     1110.94      984.47     52.80 o 
   7  -2  12      568.57      481.20     71.32 o 
   8  -2  12      172.67      247.04     64.25 o 
   9  -2  12     1163.99     1121.94    154.12 o 
  -8  -1  12        3.38      -34.62     34.62 o 
  -7  -1  12      126.52      193.26    100.60 o 
  -6  -1  12      636.33      539.14     68.01 o 
  -5  -1  12     2423.57     2337.31     79.03 o 
  -4  -1  12     5660.64     5380.58    133.09 o 
  -3  -1  12     6720.74     6584.48    159.64 o 
  -2  -1  12     1536.32     1564.39     65.00 o 
  -1  -1  12      735.57      732.94     36.82 o 
   0  -1  12      617.88      625.57     35.09 o 
   1  -1  12      852.03      829.97     38.68 o 
   2  -1  12     1307.55     1336.67     61.23 o 
   3  -1  12      549.50      567.82     35.25 o 
   4  -1  12     4629.67     4540.61    104.99 o 
   5  -1  12     7052.93     7029.12    191.47 o 
   6  -1  12     1458.21     1284.68     94.95 o 
   7  -1  12       31.06       32.63     47.89 o 
   8  -1  12        4.08        6.69     46.53 o 
   9  -1  12       33.96       -8.67     80.69 o 
  -8   0  12      231.13      255.09     51.80 o 
  -7   0  12      255.51      297.51     62.27 o 
  -6   0  12        1.01      -29.38     43.84 o 
  -5   0  12      115.88      155.74     39.79 o 
  -4   0  12     1002.02     1039.35     63.12 o 
  -3   0  12     2820.95     2838.36    106.45 o 
  -2   0  12     4732.28     4777.64     82.19 o 
  -1   0  12     4947.14     4788.69     78.75 o 
   0   0  12     2591.82     2500.58     52.72 o 
   1   0  12      382.65      334.91     25.30 o 
   2   0  12       19.26       12.03     22.41 o 
   3   0  12       67.21       59.61     22.27 o 
   4   0  12      505.20      491.79     41.08 o 
   5   0  12     2527.84     2547.18    173.08 o 
   6   0  12     6840.79     6640.01    369.57 o 
   7   0  12     3720.05     3767.20    153.06 o 
   8   0  12     1020.91     1019.20     93.72 o 
   9   0  12      428.77      408.51     77.15 o 
  -8   1  12     1037.85     1109.72    101.47 o 
  -7   1  12      914.78      894.27    106.78 o 
  -6   1  12     1272.77     1224.79     71.81 o 
  -5   1  12      403.15      451.87     35.28 o 
  -4   1  12       12.57       31.47     23.68 o 
  -3   1  12       80.88       77.34     22.42 o 
  -2   1  12      147.63      159.22     24.23 o 
  -1   1  12     5366.19     5231.18    100.92 o 
   0   1  12     5430.58     5463.82     88.64 o 
   1   1  12     2219.25     2231.36     76.14 o 
   2   1  12      730.37      708.39     35.52 o 
   3   1  12       72.67       67.59     21.18 o 
   4   1  12        2.05       -0.80     19.12 o 
   5   1  12       59.78       78.99     23.91 o 
   6   1  12      872.73      894.13     69.26 o 
   7   1  12     3197.55     3205.29    224.32 o 
   8   1  12     2240.17     2423.36    438.43 o 
   9   1  12      833.34      838.89     90.59 o 
  10   1  12      422.59      347.72     76.01 o 
  -7   2  12      592.65      558.17     52.24 o 
  -6   2  12     2075.00     2071.50     71.34 o 
  -5   2  12     2029.13     1955.78     72.77 o 
  -4   2  12       63.36       37.51     24.66 o 
  -3   2  12      211.13      248.26     29.59 o 
  -2   2  12      155.50      143.99     24.14 o 
  -1   2  12       64.46       58.60     20.39 o 
   0   2  12     1217.31     1267.98     46.07 o 
   1   2  12     4321.00     4239.06     87.08 o 
   2   2  12     3541.11     3578.72     89.01 o 
   3   2  12      698.91      714.85     36.70 o 
   4   2  12       41.28       47.71     21.11 o 
   5   2  12      128.74      115.02     24.54 o 
   6   2  12       24.69        8.78     22.30 o 
   7   2  12      837.36      767.85     49.36 o 
   8   2  12     1221.98     1231.66    100.63 o 
   9   2  12      618.22      632.09     83.21 o 
  10   2  12     1181.22     1230.77    211.14 o 
  -7   3  12      117.66      130.99     38.59 o 
  -6   3  12     1657.67     1832.10     68.77 o 
  -5   3  12     3297.97     3491.90     87.28 o 
  -4   3  12     1751.94     1794.00     63.05 o 
  -3   3  12      133.46      128.89     25.25 o 
  -2   3  12      183.64      117.75     23.86 o 
  -1   3  12      171.48      211.02     25.82 o 
   0   3  12       11.76       29.32     19.38 o 
   1   3  12     1088.83     1151.00     42.62 o 
   2   3  12     5418.45     5283.10    108.15 o 
   3   3  12     5492.98     5401.72     91.22 o 
   4   3  12     1080.87     1087.77     43.89 o 
   5   3  12      184.61      169.24     26.42 o 
   6   3  12      645.76      566.37     37.52 o 
   7   3  12        0.80      -21.82     21.82 o 
   8   3  12      616.76      696.93     51.89 o 
   9   3  12      238.96      181.13     38.83 o 
  10   3  12      464.51      387.39     60.13 o 
  -6   4  12       11.74      -21.29     29.58 o 
  -5   4  12     1219.88     1246.56     64.37 o 
  -4   4  12     3272.34     3407.16     85.24 o 
  -3   4  12     2857.59     2975.21     89.94 o 
  -2   4  12      598.91      645.24     37.22 o 
  -1   4  12      592.23      623.49     36.05 o 
   0   4  12      213.38      235.26     26.40 o 
   1   4  12        0.23      -15.28     17.95 o 
   2   4  12      559.42      606.65     34.48 o 
   3   4  12     4919.80     4817.19     85.64 o 
   4   4  12     4978.49     5163.06    101.88 o 
   5   4  12     2956.02     3087.94     79.61 o 
   6   4  12     2734.55     2782.95     78.18 o 
   7   4  12     1860.27     1904.21     69.52 o 
   8   4  12      315.74      285.93     39.35 o 
   9   4  12       35.54       -0.86     30.47 o 
  10   4  12       13.05        9.84     32.88 o 
  -5   5  12      692.32      761.17     55.73 o 
  -4   5  12      231.69      209.84     38.19 o 
  -3   5  12     2079.67     2158.02     73.88 o 
  -2   5  12     2663.47     2523.79     77.60 o 
  -1   5  12     1063.53     1118.80     45.13 o 
   0   5  12     1074.63     1096.88     43.76 o 
   1   5  12     2063.60     2000.16     69.46 o 
   2   5  12      604.96      588.23     57.96 o 
   3   5  12       49.33       81.92     26.17 o 
   4   5  12      506.44      540.57     40.67 o 
   5   5  12     2455.96     2502.29     91.32 o 
   6   5  12     2487.69     2364.46     73.02 o 
   7   5  12     3018.15     3002.87     83.87 o 
   8   5  12     2111.49     2061.64     97.87 o 
   9   5  12      302.57      265.84     53.69 o 
  10   5  12      150.31      202.75     62.52 o 
  -5   6  12      567.21      616.49     85.88 o 
  -4   6  12     1072.68     1107.24     79.90 o 
  -3   6  12        7.90      -28.87     37.61 o 
  -2   6  12      767.04      792.81     97.60 o 
  -1   6  12      818.57      899.01     61.03 o 
   0   6  12     1927.11     2029.84     82.50 o 
   1   6  12     2852.62     2828.18    165.64 o 
   2   6  12     1467.86     1413.47     76.26 o 
   3   6  12      535.74      460.59     49.65 o 
   4   6  12      185.98      170.36     40.01 o 
   5   6  12        7.12       25.88     32.26 o 
   6   6  12      109.82      124.16     40.83 o 
   7   6  12      634.89      705.67     63.04 o 
   8   6  12     1074.01     1272.15    126.56 o 
   9   6  12      438.13      419.07     60.26 o 
  10   6  12      126.71      115.05     48.51 o 
  -4   7  12      618.77      679.16     64.49 o 
  -3   7  12      233.88      207.70     55.94 o 
  -2   7  12       83.41       69.96     37.57 o 
  -1   7  12      136.67      143.23     39.51 o 
   0   7  12      465.95      488.55     51.60 o 
   1   7  12     1419.89     1365.41     72.45 o 
   2   7  12     1392.29     1421.44     73.42 o 
   3   7  12      883.40      871.48     92.69 o 
   4   7  12      351.47      375.97     76.85 o 
   5   7  12      115.91      181.52     42.65 o 
   6   7  12       28.82       14.14     34.74 o 
   7   7  12       39.00       47.53     38.50 o 
   8   7  12      360.02      413.67     56.57 o 
   9   7  12      430.84      411.77     60.84 o 
  10   7  12      281.97      265.65     55.48 o 
  -3   8  12      767.30      831.50     78.95 o 
  -2   8  12      146.18      125.59     41.42 o 
  -1   8  12       86.45       84.08     40.87 o 
   0   8  12       67.75       50.27     35.28 o 
   1   8  12      177.81      147.45     38.90 o 
   2   8  12     1436.43     1488.66     98.23 o 
   3   8  12     2707.18     2561.59     95.78 o 
   4   8  12     2124.13     2039.91     88.81 o 
   5   8  12     1438.18     1349.78     76.15 o 
   6   8  12      577.88      607.37     59.35 o 
   7   8  12       17.04        3.43     45.85 o 
   8   8  12       27.24       75.82     40.87 o 
   9   8  12      193.83      182.71     60.53 o 
  -2   9  12     1976.60     2090.99    116.07 o 
  -1   9  12      942.34      905.84     67.59 o 
   0   9  12      116.09      100.89     38.69 o 
   1   9  12      171.22      138.94     40.99 o 
   2   9  12       35.88       20.03     34.43 o 
   3   9  12     1037.39     1054.90     68.20 o 
   4   9  12     1145.15     1188.13     92.90 o 
   5   9  12     1709.34     1893.41    103.30 o 
   6   9  12     2243.33     2217.56     95.75 o 
   7   9  12      972.45     1009.79     90.17 o 
   8   9  12      113.33      130.16     44.36 o 
   9   9  12        4.19        4.23     39.56 o 
   0  10  12     1116.89     1202.89     74.93 o 
   1  10  12      648.64      750.69     63.14 o 
   2  10  12      349.35      307.28     48.71 o 
   3  10  12      129.03      127.27     40.42 o 
   4  10  12       38.72       52.76     36.28 o 
   5  10  12       23.35       48.21     37.22 o 
   6  10  12      529.40      531.01     57.23 o 
   7  10  12      918.23      865.09     68.49 o 
   8  10  12      731.52      812.45     69.16 o 
   2  11  12      563.14      529.90     56.84 o 
   3  11  12      195.06      222.42     40.45 o 
   4  11  12      155.69      112.75     35.01 o 
   5  11  12        7.55      -32.47     32.47 o 
   6  11  12        5.91       -8.27     35.02 o 
  -4 -10  13      548.89      550.86     83.38 o 
  -3 -10  13      101.15       91.54     31.15 o 
  -2 -10  13       56.05       22.82     35.64 o 
  -1 -10  13      232.08      237.24     45.73 o 
  -5  -9  13     1180.43     1184.76     61.87 o 
  -4  -9  13     1433.38     1447.53     55.01 o 
  -3  -9  13     1603.99     1443.19     54.48 o 
  -2  -9  13      929.29      889.35     44.82 o 
  -1  -9  13      226.19      224.21     31.19 o 
   0  -9  13       15.44      -11.73     24.90 o 
   1  -9  13      177.93      211.13     34.40 o 
  -6  -8  13        2.92       13.90     31.59 o 
  -5  -8  13      654.79      563.41     41.27 o 
  -4  -8  13      837.56      851.78     47.79 o 
  -3  -8  13     1020.87     1050.83     48.39 o 
  -2  -8  13     2415.57     2414.61     66.84 o 
  -1  -8  13     2340.24     2390.50     71.78 o 
   0  -8  13     1547.29     1510.51     72.60 o 
   1  -8  13      525.68      535.97     42.62 o 
   2  -8  13       60.91       46.15     28.97 o 
   3  -8  13      526.15      511.85     46.01 o 
  -7  -7  13      198.49      213.66     42.09 o 
  -6  -7  13      248.29      216.39     40.27 o 
  -5  -7  13       12.25        7.03     25.65 o 
  -4  -7  13      602.54      570.23     40.22 o 
  -3  -7  13      941.76      885.15     47.79 o 
  -2  -7  13      675.47      593.99     41.94 o 
  -1  -7  13     1722.11     1777.82     66.62 o 
   0  -7  13     2691.93     2682.39     85.10 o 
   1  -7  13     2181.73     2139.65     71.47 o 
   2  -7  13      869.55      730.55     48.18 o 
   3  -7  13       24.33       39.42     29.77 o 
   4  -7  13      326.69      342.74     49.31 o 
  -7  -6  13      564.33      632.80     55.12 o 
  -6  -6  13     1149.82     1146.85     63.38 o 
  -5  -6  13     1247.38     1277.88     55.54 o 
  -4  -6  13       57.93       37.06     25.96 o 
  -3  -6  13      689.13      713.13     50.47 o 
  -2  -6  13      615.99      685.22     44.72 o 
  -1  -6  13      264.03      224.67     31.86 o 
   0  -6  13      936.15      947.39     50.49 o 
   1  -6  13     2254.28     2107.15     70.48 o 
   2  -6  13     2905.80     2799.80     81.96 o 
   3  -6  13     1117.20     1074.06     67.57 o 
   4  -6  13      109.16       77.60     36.88 o 
   5  -6  13      443.37      468.19     73.38 o 
  -8  -5  13      497.28      505.69     52.96 o 
  -7  -5  13      958.53     1004.62     63.51 o 
  -6  -5  13     1267.23     1242.30     67.42 o 
  -5  -5  13     4199.10     4281.44     95.60 o 
  -4  -5  13     4283.26     4408.55     94.91 o 
  -3  -5  13     1016.05      996.68     52.17 o 
  -2  -5  13       11.57      -21.90     21.90 o 
  -1  -5  13      433.02      491.09     39.43 o 
   0  -5  13      375.16      348.75     46.98 o 
   1  -5  13      578.13      537.26     55.21 o 
   2  -5  13     2253.07     2205.87     59.20 o 
   3  -5  13     3904.43     3787.87     82.99 o 
   4  -5  13     2315.85     2293.30     98.88 o 
   5  -5  13       75.30       92.03     25.58 o 
   6  -5  13       13.43       30.25     26.19 o 
  -8  -4  13       28.42       45.49     39.39 o 
  -7  -4  13      274.44      232.46     66.46 o 
  -6  -4  13      266.79      227.43     34.81 o 
  -5  -4  13      452.65      450.21     39.57 o 
  -4  -4  13     4079.71     3997.29     90.44 o 
  -3  -4  13     8055.59     8074.06    145.84 o 
  -2  -4  13     3151.89     3020.37     88.98 o 
  -1  -4  13      867.95      815.63     47.12 o 
   0  -4  13       80.81       58.99     26.68 o 
   1  -4  13        5.70        2.48     19.12 o 
   2  -4  13       91.87      131.20     24.43 o 
   3  -4  13      739.95      793.21     40.20 o 
   4  -4  13     3677.99     3729.60     80.62 o 
   5  -4  13     3357.23     3416.99     84.13 o 
   6  -4  13     1057.89     1206.46     57.09 o 
   7  -4  13      505.65      543.93     62.53 o 
  -8  -3  13      883.92      795.88     70.05 o 
  -7  -3  13       46.30       22.06     45.49 o 
  -6  -3  13       61.39       45.98     32.31 o 
  -5  -3  13       69.33       80.19     28.32 o 
  -4  -3  13       42.29       64.71     30.05 o 
  -3  -3  13     1983.40     2023.35     68.83 o 
  -2  -3  13     4650.40     4672.15    103.93 o 
  -1  -3  13     3090.11     3091.40     82.81 o 
   0  -3  13     1907.46     1836.02     53.81 o 
   1  -3  13      719.04      683.74     37.42 o 
   2  -3  13        0.64       16.35     21.34 o 
   3  -3  13       13.81       -0.07     21.10 o 
   4  -3  13      268.33      240.36     30.11 o 
   5  -3  13     1715.04     1830.79     61.82 o 
   6  -3  13     1929.49     1877.70     69.67 o 
   7  -3  13     1320.26     1353.80    160.60 o 
  -8  -2  13     1439.16     1422.89     86.36 o 
  -7  -2  13     1394.19     1237.48     97.24 o 
  -6  -2  13      163.58      156.65     41.05 o 
  -5  -2  13       16.17       12.30     29.37 o 
  -4  -2  13      268.93      229.20     35.60 o 
  -3  -2  13       49.95       66.43     28.03 o 
  -2  -2  13      917.59      904.71     50.15 o 
  -1  -2  13     2092.49     2126.05     93.88 o 
   0  -2  13     1746.35     1743.04     53.78 o 
   1  -2  13     1007.69     1000.34     43.69 o 
   2  -2  13      140.30      115.15     25.65 o 
   3  -2  13      273.75      315.88     35.89 o 
   4  -2  13      352.91      305.21     32.83 o 
   5  -2  13      694.59      695.31     69.48 o 
   6  -2  13     1140.05     1091.30    111.62 o 
   7  -2  13     1124.76     1043.20     95.42 o 
   8  -2  13     1276.57     1100.00    101.89 o 
  -7  -1  13     2638.94     2812.56    136.91 o 
  -6  -1  13     2534.04     2588.04    129.38 o 
  -5  -1  13      501.45      482.49     53.60 o 
  -4  -1  13      288.60      204.45     40.62 o 
  -3  -1  13      440.69      405.94     47.08 o 
  -2  -1  13       56.52       53.36     26.77 o 
  -1  -1  13     1309.65     1234.79     55.81 o 
   0  -1  13     1504.66     1539.57     61.57 o 
   1  -1  13     1971.99     1993.76     70.66 o 
   2  -1  13     2492.29     2365.14     74.99 o 
   3  -1  13     1893.95     1828.65     69.21 o 
   4  -1  13      414.73      466.59     43.96 o 
   5  -1  13        5.49      -31.05     31.05 o 
   6  -1  13      579.90      588.80     61.65 o 
   7  -1  13      783.64      900.75     91.82 o 
   8  -1  13      654.33      465.02     77.32 o 
  -7   0  13      522.77      446.08     73.44 o 
  -6   0  13     3329.89     3165.42    140.06 o 
  -5   0  13     2572.03     2456.30     96.76 o 
  -4   0  13     1072.49     1170.08     69.59 o 
  -3   0  13     2234.71     2130.61     84.60 o 
  -2   0  13     1813.92     1753.20    172.56 o 
  -1   0  13        3.75      -26.31     26.31 o 
   0   0  13      524.03      513.92     49.13 o 
   1   0  13      971.35      956.13     52.31 o 
   2   0  13     4097.19     3939.19    113.33 o 
   3   0  13     5536.43     5236.43    267.81 o 
   4   0  13     4052.32     3782.16    118.33 o 
   5   0  13     2839.06     2804.10    109.63 o 
   6   0  13      941.67      949.36     70.49 o 
   7   0  13        1.50      -43.02     43.02 o 
   8   0  13       32.18       56.45     56.06 o 
   9   0  13      157.81      140.88     62.93 o 
  -7   1  13      304.40      116.73     76.39 o 
  -6   1  13       62.47       94.60     51.15 o 
  -5   1  13     1020.09      931.34     67.93 o 
  -4   1  13     1135.93     1183.51     59.48 o 
  -3   1  13     1332.63     1339.13     53.92 o 
  -2   1  13     3788.61     3785.60     76.41 o 
  -1   1  13     2272.35     2370.78     67.17 o 
   0   1  13      167.33      146.61     24.76 o 
   1   1  13        3.23       -1.07     18.82 o 
   2   1  13      264.27      264.32     28.04 o 
   3   1  13     1431.98     1551.67     51.48 o 
   4   1  13     2325.12     2364.65     76.27 o 
   5   1  13     3164.83     3305.78    178.81 o 
   6   1  13     3028.64     3094.06    110.41 o 
   7   1  13     1652.91     1668.83    114.15 o 
   8   1  13      454.74      438.42     76.84 o 
   9   1  13      179.60      133.14     62.00 o 
  -6   2  13      762.50      706.20     63.59 o 
  -5   2  13       66.35       61.52     27.58 o 
  -4   2  13      186.67      191.02     32.65 o 
  -3   2  13      390.55      380.84     37.09 o 
  -2   2  13      446.12      451.41     33.95 o 
  -1   2  13     1726.96     1788.29     58.46 o 
   0   2  13     1937.57     1930.55     71.93 o 
   1   2  13      169.40      163.90     25.16 o 
   2   2  13       15.78       -8.16     19.60 o 
   3   2  13        1.68       -7.88     19.79 o 
   4   2  13      588.87      662.46     38.49 o 
   5   2  13     1230.28     1116.46     48.24 o 
   6   2  13     1520.37     1476.06     55.72 o 
   7   2  13      942.41      860.42     58.28 o 
   8   2  13     1038.32      949.11     73.23 o 
   9   2  13      855.31      761.05    178.60 o 
  -6   3  13      686.02      759.67     52.78 o 
  -5   3  13      687.41      737.98     45.89 o 
  -4   3  13       10.57      -18.63     25.68 o 
  -3   3  13      223.70      195.29     28.86 o 
  -2   3  13       76.95      138.72     26.22 o 
  -1   3  13      847.10      891.48     41.69 o 
   0   3  13     3302.34     3373.03     72.13 o 
   1   3  13     2833.40     2900.59     71.81 o 
   2   3  13     1044.66     1160.73     57.64 o 
   3   3  13      560.75      528.71     35.30 o 
   4   3  13       44.66       62.13     23.38 o 
   5   3  13     1001.49     1036.95     46.33 o 
   6   3  13      458.94      457.69     37.33 o 
   7   3  13      176.24      206.54     36.56 o 
   8   3  13      739.51      697.28     58.98 o 
   9   3  13      666.41      701.33     69.44 o 
  -5   4  13      993.62      990.67     63.20 o 
  -4   4  13      484.97      495.06     51.17 o 
  -3   4  13       35.73       60.30     25.50 o 
  -2   4  13       93.71       81.36     24.65 o 
  -1   4  13      252.11      198.93     30.65 o 
   0   4  13     2352.53     2200.10     59.69 o 
   1   4  13     2684.61     2730.96     65.33 o 
   2   4  13     1796.24     1904.94     89.65 o 
   3   4  13     4720.41     4855.59    101.14 o 
   4   4  13     3741.05     3591.94     87.69 o 
   5   4  13      304.03      364.98     38.76 o 
   6   4  13       75.68       -3.81     26.89 o 
   7   4  13       73.04       98.53     32.11 o 
   8   4  13      300.00      338.68     42.94 o 
   9   4  13      465.78      499.89     49.50 o 
  -5   5  13      827.16      758.58     58.50 o 
  -4   5  13     2098.28     2284.84    161.74 o 
  -3   5  13     1106.47     1178.05    128.05 o 
  -2   5  13      328.87      285.56     39.09 o 
  -1   5  13      120.74      138.50     31.96 o 
   0   5  13       97.55       71.47     28.25 o 
   1   5  13      990.45     1001.25     50.36 o 
   2   5  13      856.57      889.70     49.82 o 
   3   5  13     1450.48     1526.50     60.41 o 
   4   5  13     4892.75     5217.30    108.09 o 
   5   5  13     3876.16     4116.67     96.61 o 
   6   5  13     1223.16     1307.73     60.74 o 
   7   5  13        8.85       27.44     33.63 o 
   8   5  13       61.07      117.59     44.04 o 
   9   5  13       31.45       28.85     42.90 o 
  -4   6  13      447.88      466.73     58.53 o 
  -3   6  13     1752.69     1602.04    102.47 o 
  -2   6  13     1811.88     1801.97     86.43 o 
  -1   6  13     1294.69     1320.98     77.04 o 
   0   6  13      754.48      907.60     63.74 o 
   1   6  13       66.22        0.93     40.35 o 
   2   6  13      274.94      344.19     48.23 o 
   3   6  13      354.44      301.96     47.65 o 
   4   6  13       60.06      107.54     39.16 o 
   5   6  13     1565.40     1697.89     85.82 o 
   6   6  13     2606.58     2625.46    154.62 o 
   7   6  13      690.99      634.72     64.65 o 
   8   6  13      189.99      230.08     51.56 o 
   9   6  13       11.50        0.49     41.20 o 
  -3   7  13       91.63       68.27     58.64 o 
  -2   7  13     1250.41     1180.98    189.35 o 
  -1   7  13     1506.67     1387.24     78.33 o 
   0   7  13     1348.96     1451.07     78.60 o 
   1   7  13     1554.07     1618.94     81.33 o 
   2   7  13      190.23      156.82     42.55 o 
   3   7  13       25.94       21.06     34.43 o 
   4   7  13      126.97      120.27     40.99 o 
   5   7  13       48.10       48.13     37.32 o 
   6   7  13      268.98      296.13     50.53 o 
   7   7  13      865.23      822.27     71.28 o 
   8   7  13      911.21      911.44     75.49 o 
   9   7  13      243.91      246.43     53.89 o 
  -2   8  13       94.29      152.90     45.63 o 
  -1   8  13      425.12      424.24     55.35 o 
   0   8  13     1242.23     1313.90     76.83 o 
   1   8  13     2087.94     2248.25    102.28 o 
   2   8  13     1883.28     1903.06     88.53 o 
   3   8  13      544.56      567.83     57.17 o 
   4   8  13       15.28      -27.28     46.06 o 
   5   8  13       22.65       -1.50     35.26 o 
   6   8  13       13.07       12.06     38.17 o 
   7   8  13      295.46      323.17     53.58 o 
   8   8  13      863.08      886.69     74.71 o 
   0   9  13      143.63      189.86     46.35 o 
   1   9  13      488.68      491.27     65.90 o 
   2   9  13     2048.41     2181.41     96.38 o 
   3   9  13     2065.17     2128.88     98.57 o 
   4   9  13      188.35      194.35     46.34 o 
   5   9  13       32.10        0.23     37.34 o 
   6   9  13       50.64       49.03     39.59 o 
   7   9  13        9.21       37.18     40.45 o 
   8   9  13      339.39      293.10     54.84 o 
   2  10  13       24.52       25.21     39.15 o 
   3  10  13     1073.17     1170.92     95.90 o 
   4  10  13     1102.24      989.16     71.05 o 
   5  10  13      330.17      339.19     70.44 o 
   6  10  13      463.50      474.99     58.47 o 
  -2  -9  14       86.08       51.89     28.45 o 
  -1  -9  14      473.54      457.17     39.25 o 
  -5  -8  14     2874.07     2881.67     89.69 o 
  -4  -8  14     2000.29     2041.78     67.52 o 
  -3  -8  14     1183.79     1234.24     54.37 o 
  -2  -8  14      517.39      407.90     37.97 o 
  -1  -8  14       29.12       40.94     28.77 o 
   0  -8  14      147.54      211.50     35.49 o 
   1  -8  14      288.96      333.47     39.71 o 
  -6  -7  14       17.79      -16.17     32.04 o 
  -5  -7  14      461.61      436.77     41.85 o 
  -4  -7  14     2136.93     2191.88     70.05 o 
  -3  -7  14     1150.31     1094.59     52.03 o 
  -2  -7  14     1212.78     1315.40     91.70 o 
  -1  -7  14      848.04      839.28     49.86 o 
   0  -7  14        5.20       -2.04     26.39 o 
   1  -7  14       43.88       41.49     29.85 o 
   2  -7  14      160.06      134.28     34.35 o 
   3  -7  14      664.14      606.14     49.52 o 
  -6  -6  14       42.33       25.97     34.01 o 
  -5  -6  14        7.09        1.72     26.59 o 
  -4  -6  14      549.41      550.95     42.59 o 
  -3  -6  14     1282.81     1313.57     60.32 o 
  -2  -6  14      886.39      979.13     76.71 o 
  -1  -6  14      942.00     1069.70     68.48 o 
   0  -6  14     1145.15     1176.52     58.08 o 
   1  -6  14      114.13      118.68     32.14 o 
   2  -6  14      101.84       92.54     37.74 o 
   3  -6  14      354.48      336.47     41.70 o 
   4  -6  14      943.55      875.21     58.45 o 
  -6  -5  14      183.25      111.30     33.15 o 
  -5  -5  14      170.43      168.44     32.96 o 
  -4  -5  14       12.41       12.98     26.65 o 
  -3  -5  14      447.88      425.98     42.27 o 
  -2  -5  14     1424.43     1366.93     60.68 o 
  -1  -5  14     1086.38     1088.65     62.07 o 
   0  -5  14     1684.87     1647.37     82.25 o 
   1  -5  14     1699.84     1786.22     69.48 o 
   2  -5  14      319.01      287.10     38.93 o 
   3  -5  14      197.75      210.95     26.46 o 
   4  -5  14       46.63       42.45     23.33 o 
   5  -5  14      902.17      805.88     44.63 o 
  -7  -4  14     1802.71     1769.47    115.44 o 
  -6  -4  14     1372.41     1387.45     71.91 o 
  -5  -4  14     1162.82     1148.97     62.12 o 
  -4  -4  14     2224.86     2104.27     75.51 o 
  -3  -4  14      210.63      205.60     35.38 o 
  -2  -4  14      162.37      186.74     33.76 o 
  -1  -4  14      383.74      416.16     56.22 o 
   0  -4  14     1555.20     1521.67     67.11 o 
   1  -4  14     1930.77     1750.00     54.92 o 
   2  -4  14     2027.32     1940.16     58.08 o 
   3  -4  14     1673.76     1656.94     55.72 o 
   4  -4  14     1375.26     1331.09     62.95 o 
   5  -4  14      347.77      397.51     36.90 o 
   6  -4  14       44.23       22.71     27.90 o 
  -7  -3  14      691.83      799.76     86.72 o 
  -6  -3  14      624.09      568.87     70.35 o 
  -5  -3  14      956.75      894.11     63.14 o 
  -4  -3  14     2367.70     2301.66     78.39 o 
  -3  -3  14     2891.60     2867.93     89.91 o 
  -2  -3  14      685.17      697.35     56.86 o 
  -1  -3  14        4.62       27.21     27.31 o 
   0  -3  14       25.90       41.06     23.42 o 
   1  -3  14     1406.16     1388.78     50.90 o 
   2  -3  14     3480.68     3477.59     78.40 o 
   3  -3  14     2204.95     2180.39     63.96 o 
   4  -3  14     1035.59     1091.00     50.35 o 
   5  -3  14     1928.37     1968.02    107.18 o 
   6  -3  14     1509.57     1667.50     70.69 o 
   7  -3  14       99.52       81.98     40.78 o 
  -7  -2  14       12.24       37.55     48.33 o 
  -6  -2  14      283.35      217.69     45.97 o 
  -5  -2  14      113.27      192.90     39.47 o 
  -4  -2  14      111.98       98.20     37.02 o 
  -3  -2  14     1308.67     1181.79     69.74 o 
  -2  -2  14     2470.08     2330.09     94.65 o 
  -1  -2  14      466.71      414.46     34.99 o 
   0  -2  14      103.61       89.13     25.42 o 
   1  -2  14      133.97      131.55     26.71 o 
   2  -2  14     1002.53     1089.01     56.57 o 
   3  -2  14     1967.45     1953.36     65.94 o 
   4  -2  14      452.84      479.02     38.90 o 
   5  -2  14      541.43      543.95     46.86 o 
   6  -2  14     1717.83     1769.84     96.87 o 
   7  -2  14     1375.90     1347.65    117.44 o 
  -6  -1  14       69.95      104.35     43.03 o 
  -5  -1  14      465.53      383.36     53.42 o 
  -4  -1  14      130.11      124.01     49.77 o 
  -3  -1  14      137.37      167.19     46.05 o 
  -2  -1  14     1380.74     1264.46     70.72 o 
  -1  -1  14     1599.03     1430.39     73.55 o 
   0  -1  14      899.85      811.43     78.54 o 
   1  -1  14     1261.92     1220.71     69.73 o 
   2  -1  14      445.91      501.42     54.65 o 
   3  -1  14      704.04      793.49     62.35 o 
   4  -1  14     1452.67     1345.51     78.25 o 
   5  -1  14      678.40      728.21     80.89 o 
   6  -1  14      585.38      554.67     62.77 o 
   7  -1  14     1226.14     1045.80     83.95 o 
   8  -1  14     1180.44     1114.28    195.54 o 
  -6   0  14     1687.72     1679.39    348.32 o 
  -5   0  14      255.97      225.56     47.78 o 
  -4   0  14       82.78       22.65     35.48 o 
  -3   0  14      264.27      291.12     78.89 o 
  -2   0  14      879.42      911.59    100.98 o 
  -1   0  14     1567.23     1522.64     76.21 o 
   0   0  14     2127.24     2073.28    107.15 o 
   1   0  14     3519.05     3627.57    112.38 o 
   2   0  14     4306.69     4346.39    125.34 o 
   3   0  14     1564.51     1601.08     87.83 o 
   4   0  14      352.60      349.89     50.72 o 
   5   0  14      703.99      699.51     63.79 o 
   6   0  14      293.24      257.23     51.17 o 
   7   0  14      674.77      555.97     64.49 o 
   8   0  14      779.38      817.47     76.47 o 
  -6   1  14     1143.86     1185.78     99.62 o 
  -5   1  14     1906.39     1729.63     96.14 o 
  -4   1  14     1311.21     1262.06     76.89 o 
  -3   1  14      164.17      193.21     42.89 o 
  -2   1  14       56.15       53.24     34.06 o 
  -1   1  14     1283.52     1259.16     70.63 o 
   0   1  14     1394.27     1215.17     69.40 o 
   1   1  14      658.10      723.13     58.30 o 
   2   1  14     3342.74     3341.10    108.29 o 
   3   1  14     6093.84     6012.53    194.65 o 
   4   1  14     2860.34     2850.23    151.06 o 
   5   1  14      433.41      448.19     54.89 o 
   6   1  14      121.30       89.89     40.89 o 
   7   1  14       28.68       -9.35     37.83 o 
   8   1  14      276.34      280.61     56.43 o 
  -5   2  14      739.54      750.74     68.03 o 
  -4   2  14     1547.87     1513.65     89.68 o 
  -3   2  14     1555.37     1554.12     61.43 o 
  -2   2  14     1153.04     1131.58     48.53 o 
  -1   2  14      210.64      231.49     29.23 o 
   0   2  14      322.46      364.02     33.02 o 
   1   2  14      167.11      173.61     27.56 o 
   2   2  14       54.02       75.40     38.31 o 
   3   2  14     1491.86     1571.38     54.87 o 
   4   2  14     3136.44     3180.75     90.58 o 
   5   2  14     1921.13     1946.49     86.73 o 
   6   2  14      418.64      391.22     54.11 o 
   7   2  14      207.32      288.70     50.77 o 
   8   2  14        0.18      -41.06     49.31 o 
  -5   3  14       60.84      111.17     33.96 o 
  -4   3  14      510.26      506.95     44.68 o 
  -3   3  14      777.71      805.09     58.90 o 
  -2   3  14     1859.87     1914.98     72.76 o 
  -1   3  14     2052.55     2050.14     60.88 o 
   0   3  14      777.35      780.42     41.79 o 
   1   3  14       44.03       46.89     23.43 o 
   2   3  14      211.53      262.18     30.69 o 
   3   3  14       49.95       72.55     24.96 o 
   4   3  14      912.23      870.58     44.76 o 
   5   3  14     1654.27     1856.07     69.22 o 
   6   3  14      555.85      585.94     47.58 o 
   7   3  14      451.60      532.64     53.76 o 
   8   3  14      232.19      259.90     67.93 o 
   9   3  14        2.12      -30.12     70.47 o 
  -4   4  14       12.18       24.26     33.47 o 
  -3   4  14      561.92      550.64     41.37 o 
  -2   4  14      907.28      946.40     47.37 o 
  -1   4  14     2145.20     2306.54     65.10 o 
   0   4  14     3341.46     3589.61     79.35 o 
   1   4  14      809.24      764.43     42.07 o 
   2   4  14       95.47       40.68     27.27 o 
   3   4  14        7.90       26.17     27.75 o 
   4   4  14        5.34       52.42     28.06 o 
   5   4  14      731.07      761.79     50.48 o 
   6   4  14     1732.07     1666.12     89.31 o 
   7   4  14      935.40      871.36     56.11 o 
   8   4  14      641.30      572.00     60.70 o 
   9   4  14      616.70      643.92    124.27 o 
  -3   5  14       38.19       64.88     38.87 o 
  -2   5  14      241.91      234.23     51.15 o 
  -1   5  14      483.45      462.34     54.33 o 
   0   5  14     1903.96     2039.29     89.12 o 
   1   5  14     4107.81     4178.04     97.25 o 
   2   5  14     1992.11     2066.84     70.85 o 
   3   5  14      844.39      792.24     50.10 o 
   4   5  14      645.24      646.22     47.24 o 
   5   5  14      105.42      124.08     37.89 o 
   6   5  14      591.60      685.17     57.24 o 
   7   5  14      699.37      781.91     92.37 o 
   8   5  14      392.62      405.92     61.07 o 
  -3   6  14      229.93      193.95     59.13 o 
  -2   6  14       20.29        6.26     37.50 o 
  -1   6  14       11.95       12.54     36.50 o 
   0   6  14       25.03      -16.81     34.81 o 
   1   6  14      937.68      961.86     69.11 o 
   2   6  14     1651.35     1638.66     84.11 o 
   3   6  14      276.31      377.92     52.94 o 
   4   6  14      916.89      953.32     71.53 o 
   5   6  14     1397.81     1441.38     83.75 o 
   6   6  14      101.55       35.10     50.81 o 
   7   6  14       69.88       59.88     44.57 o 
   8   6  14       79.63       58.67     46.24 o 
  -1   7  14      383.89      498.59     59.52 o 
   0   7  14      277.88      227.20     48.72 o 
   1   7  14       29.73       21.28     38.53 o 
   2   7  14      316.53      294.65     51.89 o 
   3   7  14      231.09      236.47     48.84 o 
   4   7  14      196.29      134.50     44.31 o 
   5   7  14      927.75      953.83     84.08 o 
   6   7  14     1071.81     1181.25     81.16 o 
   7   7  14       71.88       79.27     44.63 o 
   8   7  14       65.97       76.10     46.29 o 
   0   8  14      986.26      893.83     70.50 o 
   1   8  14      319.75      237.74     50.47 o 
   2   8  14       30.04      -19.99     36.92 o 
   3   8  14      570.51      517.52     59.72 o 
   4   8  14      510.22      423.95     56.98 o 
   5   8  14      251.01      297.33     53.72 o 
   6   8  14     1017.34     1102.74     79.61 o 
   7   8  14      773.73      840.74     78.12 o 
   2   9  14      667.00      635.79     64.19 o 
   3   9  14       13.18       16.80     39.92 o 
   4   9  14      106.14       20.77     39.79 o 
   5   9  14       89.53      128.18     46.98 o 
  -3  -7  15      257.04      165.60     33.88 o 
  -2  -7  15       35.79       57.58     30.96 o 
  -1  -7  15      196.21      188.74     35.52 o 
   0  -7  15     1068.36      999.37     56.80 o 
   1  -7  15      845.97      885.03     78.42 o 
  -4  -6  15     1109.46     1182.33     62.80 o 
  -3  -6  15      447.46      382.18     42.29 o 
  -2  -6  15      406.09      318.66     40.57 o 
  -1  -6  15      657.62      683.37     50.19 o 
   0  -6  15      384.34      395.51     49.31 o 
   1  -6  15     2231.37     2225.72     79.52 o 
   2  -6  15      664.22      643.61     52.24 o 
   3  -6  15      301.95      358.63     79.79 o 
  -5  -5  15      367.92      314.58     40.67 o 
  -4  -5  15      603.96      627.24     46.81 o 
  -3  -5  15      434.13      412.80     44.54 o 
  -2  -5  15      472.14      425.55     43.90 o 
  -1  -5  15     1098.33     1170.17     61.04 o 
   0  -5  15      689.99      608.97     49.08 o 
   1  -5  15      436.08      431.50     45.65 o 
   2  -5  15     2073.13     1961.98     77.83 o 
   3  -5  15      824.54      833.70     40.60 o 
   4  -5  15      704.41      737.43     55.74 o 
  -5  -4  15       27.58       29.83     34.81 o 
  -4  -4  15      471.83      422.99     42.22 o 
  -3  -4  15      820.86      832.76     71.36 o 
  -2  -4  15      832.05      787.03     62.66 o 
  -1  -4  15      977.44      943.86     56.65 o 
   0  -4  15     2231.20     2200.39     78.52 o 
   1  -4  15     2717.43     2833.17     71.01 o 
   2  -4  15       42.70       33.14     25.04 o 
   3  -4  15      439.78      425.40     36.89 o 
   4  -4  15      168.31      161.25     30.08 o 
   5  -4  15      767.17      728.42     81.02 o 
  -5  -3  15      582.26      591.28     54.92 o 
  -4  -3  15       43.67       43.43     33.15 o 
  -3  -3  15      283.21      258.29     46.68 o 
  -2  -3  15      973.05      982.43     57.38 o 
  -1  -3  15      410.46      489.40     64.21 o 
   0  -3  15     1115.78     1097.67     49.10 o 
   1  -3  15     3133.81     3123.82     96.40 o 
   2  -3  15     2243.39     2310.91     67.76 o 
   3  -3  15      495.80      467.15     39.10 o 
   4  -3  15       98.36       75.78     32.00 o 
   5  -3  15        8.61      -10.61     30.00 o 
  -5  -2  15     1058.32     1003.94     73.66 o 
  -4  -2  15      919.79      839.25     70.23 o 
  -3  -2  15      266.91      250.51     46.30 o 
  -2  -2  15       36.76        9.85     33.41 o 
  -1  -2  15      430.91      408.45     41.69 o 
   0  -2  15      510.73      462.60     42.50 o 
   1  -2  15     1114.44     1073.79     50.04 o 
   2  -2  15     1969.20     1803.24     68.91 o 
   3  -2  15     1373.61     1461.61     64.45 o 
   4  -2  15     1021.63     1053.92     58.24 o 
   5  -2  15      877.50      846.68     71.33 o 
   6  -2  15      108.60       19.87     40.79 o 
  -5  -1  15      645.10      633.24     64.79 o 
  -4  -1  15      889.72      835.95     67.59 o 
  -3  -1  15      709.27      679.68     61.00 o 
  -2  -1  15      809.87      795.34     63.03 o 
  -1  -1  15       67.92       40.91     37.14 o 
   0  -1  15      170.71      161.86     41.26 o 
   1  -1  15      293.94      239.02     45.67 o 
   2  -1  15     1366.59     1296.14    122.67 o 
   3  -1  15     3119.95     3007.54    110.93 o 
   4  -1  15     1918.96     1584.84     86.88 o 
   5  -1  15      676.67      639.73     65.69 o 
   6  -1  15      725.14      829.24     73.74 o 
  -5   0  15      315.25      287.01     68.16 o 
  -4   0  15      896.97      825.13     97.61 o 
  -3   0  15     1318.77     1382.43    164.05 o 
  -2   0  15     1673.72     1618.06     83.17 o 
  -1   0  15     1722.39     1492.04     79.75 o 
   0   0  15      479.52      515.54     70.67 o 
   1   0  15       83.28       80.52     38.66 o 
   2   0  15       75.62       51.83     36.51 o 
   3   0  15      875.93      791.38     77.33 o 
   4   0  15     2470.50     2345.66    151.32 o 
   5   0  15      646.04      638.67     65.07 o 
   6   0  15      424.34      505.63     68.73 o 
   7   0  15      998.15     1015.26     84.86 o 
  -5   1  15       20.83      -15.52     38.40 o 
  -4   1  15      174.82      173.29     51.59 o 
  -3   1  15      763.85      680.76     63.26 o 
  -2   1  15     2048.66     2084.23     95.78 o 
  -1   1  15     2900.84     2950.29    105.57 o 
   0   1  15     1465.55     1464.95    124.61 o 
   1   1  15     1053.36     1043.92     69.67 o 
   2   1  15     1685.23     1707.53     85.10 o 
   3   1  15      874.86      815.74     65.84 o 
   4   1  15       83.07       77.20     40.74 o 
   5   1  15      577.34      495.67     58.72 o 
   6   1  15      484.75      566.05     63.59 o 
   7   1  15      921.78      865.98    135.06 o 
  -4   2  15      306.35      440.64     58.22 o 
  -3   2  15        9.96      -34.66     34.66 o 
  -2   2  15      156.53      112.11     40.92 o 
  -1   2  15     1279.08     1288.87     75.74 o 
   0   2  15     1846.72     1713.81     70.97 o 
   1   2  15      906.58      878.83     65.44 o 
   2   2  15     1498.88     1468.98     99.82 o 
   3   2  15     2326.08     2246.19     95.64 o 
   4   2  15     1102.05     1020.71     71.06 o 
   5   2  15        9.63      -37.62     37.62 o 
   6   2  15      189.03      207.55     48.19 o 
   7   2  15      365.32      416.66     84.19 o 
  -4   3  15      433.16      463.03     77.31 o 
  -3   3  15      754.14      744.58     50.84 o 
  -2   3  15      342.38      395.74     37.57 o 
  -1   3  15        8.26      -23.06     23.06 o 
   0   3  15      654.00      687.31     48.60 o 
   1   3  15     1361.10     1430.69     54.91 o 
   2   3  15      307.09      327.12     34.24 o 
   3   3  15      350.03      314.63     34.89 o 
   4   3  15     1157.25     1118.81     58.33 o 
   5   3  15      543.76      576.72     81.62 o 
   6   3  15       18.95      -10.41     38.87 o 
   7   3  15        6.08       13.70     51.94 o 
  -3   4  15     1144.12     1248.72     77.49 o 
  -2   4  15     1339.03     1471.39     58.86 o 
  -1   4  15      879.02      897.35     56.29 o 
   0   4  15       95.75       58.42     30.83 o 
   1   4  15      232.60      228.41     37.22 o 
   2   4  15      813.18      898.06     53.42 o 
   3   4  15      303.28      328.60     40.65 o 
   4   4  15      404.17      387.86     43.29 o 
   5   4  15      845.44      928.97     56.73 o 
   6   4  15      256.92      302.41     43.71 o 
   7   4  15      128.04       75.55     35.72 o 
  -2   5  15     1240.06     1259.63     93.39 o 
  -1   5  15     1405.75     1421.54     82.50 o 
   0   5  15     1645.95     1614.19     87.95 o 
   1   5  15      745.75      805.78     66.89 o 
   2   5  15        1.53       29.27     38.62 o 
   3   5  15      442.44      579.92     54.02 o 
   4   5  15      946.02      955.01     80.30 o 
   5   5  15      851.74      895.25     86.88 o 
   6   5  15      754.06      788.55     72.36 o 
   7   5  15      687.24      795.05     74.48 o 
  -1   6  15      583.75      482.66     60.32 o 
   0   6  15      979.20      924.26     90.29 o 
   1   6  15     1258.42     1418.13     89.62 o 
   2   6  15     1082.01      997.81     74.40 o 
   3   6  15      290.49      288.01     52.20 o 
   4   6  15        0.03       27.72     41.40 o 
   5   6  15      199.80      190.49     52.00 o 
   6   6  15      708.03      792.25     72.85 o 
   7   6  15      461.80      439.51     64.31 o 
   0   7  15      115.90      179.10     57.02 o 
   1   7  15      282.50      335.07     55.85 o 
   2   7  15      687.62      739.36     81.60 o 
   3   7  15      616.36      654.09    122.22 o 
   4   7  15      516.50      580.20     65.80 o 
   5   7  15      120.24      128.33     47.93 o 
   6   7  15      185.66      104.76     61.97 o 
   3   8  15      390.10      534.12     64.90 o 
   4   8  15      279.55      272.39     54.55 o 
  -3  -5  16      219.12      202.24     39.46 o 
  -2  -5  16       19.02       50.93     31.78 o 
  -1  -5  16      194.32      210.10     39.86 o 
   0  -5  16      540.36      448.40     78.74 o 
   1  -5  16     2589.41     2542.50    133.76 o 
   2  -5  16     1652.58     1528.17     73.83 o 
  -3  -4  16     1175.53     1103.67     63.49 o 
  -2  -4  16      359.29      333.54     55.98 o 
  -1  -4  16      106.54      127.87     36.43 o 
   0  -4  16      119.15      103.50     35.53 o 
   1  -4  16      164.27      127.93     36.51 o 
   2  -4  16     2170.96     2055.45     76.92 o 
   3  -4  16     2217.19     2204.40     89.50 o 
  -4  -3  16     1152.26     1083.46     68.33 o 
  -3  -3  16     1346.78     1341.07     80.08 o 
  -2  -3  16     1072.09     1004.05     76.65 o 
  -1  -3  16     1071.23      916.09     69.38 o 
   0  -3  16      949.50      927.34     69.54 o 
   1  -3  16      859.05      839.26     52.22 o 
   2  -3  16      218.28      214.48     37.55 o 
   3  -3  16      423.47      461.09     46.35 o 
   4  -3  16      597.54      596.09     48.57 o 
  -4  -2  16      210.81      298.80     77.16 o 
  -3  -2  16      731.48      627.89     62.72 o 
  -2  -2  16     1041.10     1011.40     71.84 o 
  -1  -2  16     1297.06     1302.74     78.53 o 
   0  -2  16      847.00      827.27     66.90 o 
   1  -2  16     1321.17     1167.76     81.84 o 
   2  -2  16     1177.26     1265.59     62.68 o 
   3  -2  16      302.98      205.95     48.44 o 
   4  -2  16       45.30       16.49     39.58 o 
   5  -2  16       47.25      119.67     46.98 o 
  -4  -1  16      374.78      310.78     53.46 o 
  -3  -1  16        0.48      -34.30     35.51 o 
  -2  -1  16      583.62      599.74     61.77 o 
  -1  -1  16     1071.19      981.03     71.81 o 
   0  -1  16      770.47      806.70     66.35 o 
   1  -1  16      849.73      834.71     71.47 o 
   2  -1  16      948.77      954.94     72.80 o 
   3  -1  16      282.10      286.78     52.20 o 
   4  -1  16       44.59       30.40     41.57 o 
   5  -1  16        2.89       69.39     43.57 o 
  -3   0  16      854.94      766.08     68.59 o 
  -2   0  16      160.29      149.11     45.93 o 
  -1   0  16       20.28        8.91     37.22 o 
   0   0  16      726.11      620.29     61.33 o 
   1   0  16     1422.02     1299.06     79.66 o 
   2   0  16     1055.50     1076.28     75.77 o 
   3   0  16      785.23      789.13     78.88 o 
   4   0  16      346.45      291.78     53.27 o 
   5   0  16      241.19      239.07     53.64 o 
  -3   1  16     1310.19     1227.69     85.10 o 
  -2   1  16      898.55      912.92     71.49 o 
  -1   1  16     1353.67     1420.54     82.92 o 
   0   1  16      832.06      675.98     64.31 o 
   1   1  16       88.66       70.69     49.75 o 
   2   1  16      828.66      811.36     67.88 o 
   3   1  16      686.00      585.12     62.89 o 
   4   1  16     1287.73     1264.84     93.16 o 
   5   1  16      991.89      964.89     76.93 o 
   6   1  16      783.25      662.97     86.53 o 
  -3   2  16     1342.77     1379.98     86.73 o 
  -2   2  16      553.54      557.39    103.99 o 
  -1   2  16      813.54      751.19     77.27 o 
   0   2  16     2058.42     2099.38    155.00 o 
   1   2  16     1342.07     1469.79     82.59 o 
   2   2  16       98.40      135.59     43.17 o 
   3   2  16      153.77      176.32     46.32 o 
   4   2  16      395.68      347.25     54.65 o 
   5   2  16      782.23      717.08     68.16 o 
   6   2  16      445.84      532.45     86.19 o 
  -2   3  16      474.32      461.85     59.85 o 
  -1   3  16      307.61      365.50     54.90 o 
   0   3  16      409.33      289.43     49.71 o 
   1   3  16      770.73      692.55     54.23 o 
   2   3  16      444.71      482.51     79.11 o 
   3   3  16      137.29      106.58     57.81 o 
   4   3  16       86.40       72.01     56.14 o 
   5   3  16      281.75      368.89    125.88 o 
   6   3  16      184.02      202.30     87.69 o 
  -1   4  16      324.12      325.80     43.72 o 
   0   4  16      225.98      259.16     40.85 o 
   1   4  16      306.73      294.04     41.77 o 
   2   4  16      875.34     1022.52     73.58 o 
   3   4  16      595.64      629.17     50.56 o 
   4   4  16      132.82      188.84     39.04 o 
   5   4  16       38.31       20.26     37.21 o 
   6   4  16       43.01       44.57     44.79 o 
   0   5  16      110.22      115.75     59.19 o 
   1   5  16      188.01      203.10     49.51 o 
   2   5  16      934.53     1054.54     77.53 o 
   3   5  16     2042.77     2152.51    102.60 o 
   4   5  16      587.25      565.01    107.82 o 
   5   5  16      240.24      194.21     64.12 o 
   2   6  16       47.63       29.17     57.34 o 
   3   6  16      909.60      987.65     78.23 o 
   4   6  16     1345.40     1450.48     91.58 o 
  -1  -2  17     1450.29     1409.76    111.25 o 
   0  -2  17      252.35      301.10     53.95 o 
   1  -2  17        7.99      -36.22     36.22 o 
   2  -2  17       19.17        2.46     39.21 o 
  -1  -1  17     1260.92     1323.60     84.43 o 
   0  -1  17      572.86      596.31     64.86 o 
   1  -1  17       33.27       27.85     40.40 o 
   2  -1  17       26.52        9.10     39.58 o 
   3  -1  17       78.38       30.08     41.53 o 
  -1   0  17      915.93      904.95     73.19 o 
   0   0  17     1490.95     1493.96     88.07 o 
   1   0  17      379.36      424.91     58.56 o 
   2   0  17       35.50       18.79     41.17 o 
   3   0  17        9.06       -2.55     39.10 o 
  -1   1  17       27.70       45.65     42.37 o 
   0   1  17      756.77      675.45     67.54 o 
   1   1  17     2356.91     2276.02    168.77 o 
   2   1  17      966.28     1018.13     77.79 o 
   3   1  17      359.33      307.81     57.05 o 
   0   2  17      108.75      111.70     46.76 o 
   1   2  17      254.02      216.50     50.81 o 
   2   2  17     2184.43     2192.73    104.21 o 
   3   2  17     1185.10     1292.98    137.77 o 
   1   3  17      361.12      407.34     77.78 o 
   2   3  17       35.92       46.08     55.84 o 
   3   3  17      576.27      502.61     83.14 o 
                                                 
